# Supplementary material for: CO2 electroreduction to multicarbon products in strongly acidic electrolyte via synergistically modulating the local microenvironment
Source: Nat Commun. 2022 Dec 9;13:7596. doi: 10.1038/s41467-022-35415-x (PMC9734127; doi:10.1038/s41467-022-35415-x)
Supplement: Supplementary file 2 — Source Data [file 41467_2022_35415_MOESM2_ESM.xlsx]

## Sheet: Fig. 1b
2θ	Intensity	2θ	Intensity	2θ	Intensity	2θ	Intensity
degree	arb. Units	degree	arb. Units	degree	arb. Units	degree	arb. Units
	CuO NS		Cu NS		Cu PDF#04-0836		CuO PDF#45-0937
20	18.7865	20	-1.5623	43.297	100	32.496	4
20.0204	19.2053	20.0204	-0.63576	50.433	46	35.495	100
20.0408	19.4586	20.0408	1.31056	74.13	20	38.73	45.5
20.0612	19.5718	20.0612	3.60321	89.931	17	38.957	14
20.0816	19.5711	20.0816	5.76173	95.139	5	46.248	1
20.102	19.4831	20.102	7.47471	116.918	3	48.725	10
20.1224	19.3337	20.1224	8.57583	136.507	9	51.379	0.5
20.1428	19.148	20.1428	9.0199	144.714	8	53.451	3
20.1632	18.9496	20.1632	8.8589			58.335	4.5
20.1836	18.7601	20.1836	8.21807			61.533	7.5
20.204	18.5984	20.204	7.27188			65.785	4
20.2244	18.3683	20.2244	6.3593			66.248	5.5
20.2448	18.4272	20.2448	5.65839			67.943	4.5
20.2652	18.511	20.2652	4.98028			68.089	5.5
20.2856	18.5666	20.2856	4.68492			72.427	2.5
20.306	18.8379	20.306	4.88317			75.029	2.5
20.3264	18.9552	20.3264	5.06585			75.225	3
20.3468	18.9538	20.3468	5.58513			80.18	1
20.3672	18.9168	20.3672	6.34343			82.375	1.5
20.3876	19.0713	20.3876	7.14426			83.103	1
20.408	19.4479	20.408	7.91681			83.649	1
20.4284	19.5206	20.4284	8.39997			86.567	0.5
20.4488	19.4198	20.4488	8.71782			89.721	1
20.4692	19.255	20.4692	8.56835			91.649	0.5
20.4896	19.2673	20.4896	8.25154			95.672	0.5
20.51	19.0159	20.51	7.73717			98.406	0.5
20.5304	18.6974	20.5304	7.61065			99.814	1
20.5508	18.5988	20.5508	7.66921			103.389	1
20.5712	18.6932	20.5712	7.92029			103.523	1
20.5916	18.6593	20.5916	8.17796			107.086	0.5
20.612	18.6678	20.612	8.73755			109.419	0.5
20.6324	18.6488	20.6324	9.54569			110.164	1
20.6528	18.4641	20.6528	10.4106			111.208	0.5
20.6732	18.6328	20.6732	10.3674			113.571	1
20.6936	18.6702	20.6936	10.0796			113.972	1
20.714	18.5596	20.714	9.57235			115.678	0.5
20.7344	18.6439	20.7344	8.19704			116.939	0.5
20.7548	18.6436	20.7548	6.78882
20.7752	18.3547	20.7752	5.51411
20.7956	18.207	20.7956	4.31055
20.816	18.1298	20.816	3.57538
20.8364	18.2134	20.8364	3.11282
20.8568	18.2668	20.8568	3.23415
20.8772	18.1824	20.8772	3.60265
20.8976	18.1888	20.8976	4.00697
20.918	18.2706	20.918	4.32374
20.9384	18.1659	20.9384	4.68283
20.9588	17.8353	20.9588	4.94824
20.9792	18.1529	20.9792	4.88063
20.9996	18.4462	20.9996	4.4758
21.02	18.6383	21.02	4.10139
21.0404	18.7127	21.0404	3.99489
21.0608	18.8242	21.0608	4.16376
21.0812	19.1942	21.0812	3.98681
21.1016	19.4418	21.1016	4.05649
21.122	19.4153	21.122	4.28935
21.1424	19.6815	21.1424	4.32156
21.1628	19.7637	21.1628	4.41474
21.1832	19.5194	21.1832	4.48974
21.2036	19.3428	21.2036	4.09642
21.224	18.9458	21.224	3.50905
21.2444	18.8654	21.2444	2.84555
21.2648	18.6798	21.2648	2.33214
21.2852	18.1766	21.2852	1.87083
21.3056	17.6263	21.3056	1.32331
21.326	17.6754	21.326	0.85092
21.3464	17.5688	21.3464	0.60166
21.3668	17.2356	21.3668	0.52973
21.3872	17.5957	21.3872	0.50128
21.4076	18.0009	21.4076	0.49052
21.428	18.474	21.428	0.50761
21.4484	18.5826	21.4484	0.37219
21.4688	18.999	21.4688	0.4474
21.4892	19.0697	21.4892	0.73051
21.5096	19.1751	21.5096	1.38593
21.53	18.8514	21.53	2.15482
21.5504	18.7956	21.5504	3.08913
21.5708	18.5439	21.5708	4.2586
21.5912	18.3018	21.5912	5.40283
21.6116	18.2572	21.6116	6.13969
21.632	18.1013	21.632	6.35364
21.6524	18.2177	21.6524	6.26366
21.6728	18.4772	21.6728	6.10577
21.6932	18.5044	21.6932	5.94457
21.7136	18.4311	21.7136	5.57482
21.734	18.2105	21.734	5.18919
21.7544	17.9209	21.7544	5.00514
21.7748	17.503	21.7748	5.19318
21.7952	17.2815	21.7952	5.83697
21.8156	17.3427	21.8156	6.62411
21.836	17.3595	21.836	7.50081
21.8564	17.3566	21.8564	7.70055
21.8768	17.7394	21.8768	7.77894
21.8972	18.078	21.8972	7.71537
21.9176	18.4799	21.9176	7.32245
21.938	18.4569	21.938	6.38973
21.9584	18.3334	21.9584	5.46038
21.9788	18.3082	21.9788	4.72921
21.9992	18.0078	21.9992	4.13619
22.0196	17.887	22.0196	3.73478
22.04	17.8794	22.04	3.46574
22.0604	17.6809	22.0604	3.30784
22.0808	17.781	22.0808	3.45355
22.1012	18.0728	22.1012	3.92628
22.1216	18.3189	22.1216	4.48794
22.142	18.3007	22.142	4.88104
22.1624	18.3325	22.1624	5.0093
22.1828	18.2717	22.1828	5.03982
22.2032	18.3253	22.2032	5.03168
22.2236	18.312	22.2236	4.71712
22.244	18.1295	22.244	4.51662
22.2644	18.0045	22.2644	3.90727
22.2848	17.8731	22.2848	3.58433
22.3052	17.973	22.3052	3.4817
22.3256	18.0561	22.3256	3.37155
22.346	18.2499	22.346	3.32712
22.3664	18.0572	22.3664	3.48453
22.3868	18.2995	22.3868	3.932
22.4072	18.3083	22.4072	4.21449
22.4276	18.3254	22.4276	4.62707
22.448	18.4403	22.448	5.06791
22.4684	18.2343	22.4684	5.58332
22.4888	18.0746	22.4888	6.05874
22.5092	18.0531	22.5092	6.59731
22.5296	18.0059	22.5296	7.16318
22.55	17.6587	22.55	7.22961
22.5704	17.5759	22.5704	7.18056
22.5908	17.7572	22.5908	7.11952
22.6112	17.9765	22.6112	7.10496
22.6316	17.9939	22.6316	7.10793
22.652	18.1874	22.652	7.37576
22.6724	18.3619	22.6724	7.37307
22.6928	18.3523	22.6928	7.67778
22.7132	18.3955	22.7132	8.16544
22.7336	18.111	22.7336	8.63113
22.754	18.218	22.754	9.27093
22.7744	18.024	22.7744	9.97278
22.7948	18.0175	22.7948	10.7123
22.8152	18.2681	22.8152	10.5132
22.8356	18.3376	22.8356	9.86238
22.856	18.4966	22.856	8.46716
22.8764	18.5928	22.8764	6.85806
22.8968	18.7057	22.8968	5.2045
22.9172	19.3304	22.9172	3.63161
22.9376	19.3349	22.9376	2.47785
22.958	19.0725	22.958	1.48745
22.9784	18.8278	22.9784	1.21271
22.9988	18.8797	22.9988	1.33006
23.0192	18.7205	23.0192	2.00509
23.0396	18.7712	23.0396	3.25533
23.06	18.6005	23.06	4.85822
23.0804	18.5558	23.0804	6.26609
23.1008	18.3603	23.1008	7.43951
23.1212	18.1227	23.1212	7.88208
23.1416	17.5338	23.1416	7.33298
23.162	17.2151	23.162	6.16357
23.1824	17.0466	23.1824	4.91584
23.2028	17.0412	23.2028	4.17909
23.2232	17.3417	23.2232	3.76039
23.2436	17.5191	23.2436	4.04284
23.264	17.4943	23.264	4.71509
23.2844	17.6314	23.2844	5.87298
23.3048	18.0316	23.3048	7.42272
23.3252	18.492	23.3252	8.52438
23.3456	18.4331	23.3456	9.59959
23.366	18.4137	23.366	10.6336
23.3864	18.2183	23.3864	11.5433
23.4068	18.2099	23.4068	11.5907
23.4272	17.8594	23.4272	11.1259
23.4476	17.7683	23.4476	10.3033
23.468	17.6696	23.468	9.46433
23.4884	17.8855	23.4884	9.03823
23.5088	18.1275	23.5088	9.13112
23.5292	18.3791	23.5292	9.252
23.5496	18.4052	23.5496	9.28756
23.57	18.3076	23.57	8.90053
23.5904	18.3108	23.5904	8.22929
23.6108	18.0912	23.6108	7.78263
23.6312	17.8443	23.6312	7.51313
23.6516	17.6733	23.6516	7.43308
23.672	17.3789	23.672	7.34963
23.6924	17.4961	23.6924	7.5162
23.7128	17.6498	23.7128	7.81879
23.7332	17.7642	23.7332	7.45639
23.7536	17.8254	23.7536	7.00195
23.774	17.9232	23.774	6.86512
23.7944	18.0024	23.7944	7.00509
23.8148	18.2491	23.8148	7.14815
23.8352	18.325	23.8352	7.40799
23.8556	18.2569	23.8556	7.52135
23.876	18.2106	23.876	7.65092
23.8964	18.2577	23.8964	8.13865
23.9168	18.1607	23.9168	8.86881
23.9372	18.3483	23.9372	9.51907
23.9576	18.4258	23.9576	9.89712
23.978	18.5611	23.978	9.69146
23.9984	18.6724	23.9984	9.06766
24.0188	18.4456	24.0188	8.49366
24.0392	18.1031	24.0392	7.92841
24.0596	17.8502	24.0596	7.1269
24.08	17.7524	24.08	5.867
24.1004	17.8576	24.1004	4.58805
24.1208	17.8055	24.1208	3.38335
24.1412	17.9229	24.1412	2.06469
24.1616	17.8663	24.1616	1.04419
24.182	18.0434	24.182	0.57517
24.2024	18.098	24.2024	0.64104
24.2228	18.4021	24.2228	1.28482
24.2432	18.5107	24.2432	2.46509
24.2636	18.297	24.2636	3.9987
24.284	18.25	24.284	5.75442
24.3044	18.1394	24.3044	7.89143
24.3248	18.0716	24.3248	10.0057
24.3452	17.9813	24.3452	11.7947
24.3656	18.245	24.3656	12.394
24.386	18.1246	24.386	11.9072
24.4064	18.032	24.4064	10.3213
24.4268	17.8969	24.4268	8.53058
24.4472	17.5511	24.4472	7.05546
24.4676	17.374	24.4676	5.94491
24.488	17.6032	24.488	5.2836
24.5084	17.8168	24.5084	4.95172
24.5288	17.9307	24.5288	5.19644
24.5492	18.0018	24.5492	5.74776
24.5696	18.1851	24.5696	6.80593
24.59	18.4382	24.59	8.21171
24.6104	18.7154	24.6104	9.42056
24.6308	19.0754	24.6308	10.4014
24.6512	19.1984	24.6512	10.887
24.6716	18.9646	24.6716	10.8502
24.692	19.0046	24.692	10.223
24.7124	18.7758	24.7124	9.61703
24.7328	18.9573	24.7328	9.1295
24.7532	18.7192	24.7532	8.93416
24.7736	18.938	24.7736	8.26924
24.794	18.812	24.794	7.60096
24.8144	18.9799	24.8144	6.49569
24.8348	18.945	24.8348	5.56583
24.8552	18.9079	24.8552	5.07722
24.8756	18.9564	24.8756	4.62852
24.896	19.2977	24.896	4.41701
24.9164	19.2151	24.9164	4.34408
24.9368	18.9003	24.9368	4.64913
24.9572	18.6897	24.9572	4.92638
24.9776	18.5216	24.9776	5.28799
24.998	18.3194	24.998	5.5458
25.0184	18.2605	25.0184	5.37644
25.0388	18.201	25.0388	5.23509
25.0592	18.0609	25.0592	4.84939
25.0796	18.0462	25.0796	4.6564
25.1	18.1292	25.1	4.80557
25.1204	18.0643	25.1204	5.46176
25.1408	18.2362	25.1408	6.79422
25.1612	18.112	25.1612	8.72204
25.1816	18.0843	25.1816	10.3027
25.202	18.1879	25.202	11.8713
25.2224	18.2083	25.2224	12.898
25.2428	18.0485	25.2428	13.4999
25.2632	17.9494	25.2632	13.4976
25.2836	18.0227	25.2836	12.1993
25.304	18.3139	25.304	10.1591
25.3244	18.3818	25.3244	7.95329
25.3448	18.299	25.3448	5.86472
25.3652	18.3312	25.3652	4.01985
25.3856	18.1329	25.3856	2.60247
25.406	18.1751	25.406	1.64909
25.4264	18.2664	25.4264	1.14995
25.4468	18.0858	25.4468	1.22619
25.4672	18.0029	25.4672	1.74332
25.4876	18.1095	25.4876	3.02495
25.508	18.1838	25.508	4.79307
25.5284	18.153	25.5284	6.65116
25.5488	18.238	25.5488	8.76325
25.5692	18.1415	25.5692	10.9453
25.5896	18.1519	25.5896	12.649
25.61	18.3266	25.61	13.9953
25.6304	18.4886	25.6304	14.5305
25.6508	18.4108	25.6508	14.288
25.6712	18.0553	25.6712	13.1273
25.6916	17.9688	25.6916	11.2041
25.712	17.9346	25.712	9.03696
25.7324	18.0344	25.7324	7.25962
25.7528	18.1589	25.7528	5.97441
25.7732	18.3444	25.7732	5.37774
25.7936	18.0116	25.7936	5.34383
25.814	18.1733	25.814	5.74001
25.8344	18.0866	25.8344	6.19391
25.8548	17.9431	25.8548	6.21823
25.8752	17.9721	25.8752	6.00099
25.8956	17.8218	25.8956	5.78482
25.916	17.6623	25.916	5.25921
25.9364	17.9003	25.9364	4.40285
25.9568	18.1403	25.9568	3.28384
25.9772	18.4172	25.9772	2.21066
25.9976	18.5971	25.9976	1.2206
26.018	18.9524	26.018	0.69268
26.0384	19.3539	26.0384	0.48315
26.0588	19.2969	26.0588	0.66515
26.0792	19.0533	26.0792	1.10524
26.0996	18.8913	26.0996	1.62609
26.12	18.6572	26.12	2.22739
26.1404	18.6304	26.1404	3.0711
26.1608	18.7371	26.1608	3.96844
26.1812	18.8906	26.1812	4.96066
26.2016	18.8825	26.2016	5.98056
26.222	19.2461	26.222	6.97021
26.2424	19.4325	26.2424	7.71373
26.2628	19.4999	26.2628	7.61412
26.2832	19.5992	26.2832	6.98738
26.3036	19.3702	26.3036	6.37166
26.324	19.0142	26.324	5.82939
26.3444	18.9334	26.3444	5.51404
26.3648	18.7081	26.3648	5.36339
26.3852	18.7499	26.3852	5.38644
26.4056	18.6802	26.4056	5.28268
26.426	18.7431	26.426	5.38139
26.4464	18.6088	26.4464	5.4944
26.4668	18.6352	26.4668	5.64972
26.4872	18.5285	26.4872	5.77193
26.5076	18.6832	26.5076	5.25462
26.528	18.8156	26.528	4.58125
26.5484	18.9172	26.5484	3.90612
26.5688	18.9213	26.5688	3.28964
26.5892	18.841	26.5892	2.65072
26.6096	18.8629	26.6096	2.22894
26.63	18.8638	26.63	2.20008
26.6504	19.0623	26.6504	2.58502
26.6708	18.723	26.6708	2.80648
26.6912	18.6192	26.6912	2.9487
26.7116	18.6338	26.7116	3.04373
26.732	18.6082	26.732	3.10419
26.7524	18.6191	26.7524	3.0592
26.7728	18.5779	26.7728	2.98464
26.7932	18.7468	26.7932	2.71379
26.8136	18.8334	26.8136	2.43448
26.834	18.9716	26.834	2.46672
26.8544	18.9342	26.8544	2.76986
26.8748	19.161	26.8748	3.37742
26.8952	19.0364	26.8952	4.09271
26.9156	19.211	26.9156	4.5805
26.936	19.1997	26.936	5.19335
26.9564	19.1448	26.9564	5.85528
26.9768	19.1962	26.9768	6.27645
26.9972	19.1167	26.9972	6.15208
27.0176	18.9503	27.0176	5.70158
27.038	19.1134	27.038	5.20342
27.0584	19.315	27.0584	4.6815
27.0788	19.2393	27.0788	4.20331
27.0992	19.3252	27.0992	3.86363
27.1196	19.5033	27.1196	3.54307
27.14	19.3504	27.14	3.50434
27.1604	19.5182	27.1604	3.52812
27.1808	19.3809	27.1808	3.58028
27.2012	19.3425	27.2012	3.48096
27.2216	19.2902	27.2216	3.44864
27.242	19.0721	27.242	3.44242
27.2624	18.994	27.2624	3.50662
27.2828	18.8359	27.2828	3.63736
27.3032	18.7343	27.3032	3.61449
27.3236	18.8391	27.3236	3.67609
27.344	18.8527	27.344	3.98919
27.3644	18.9311	27.3644	4.62511
27.3848	19.107	27.3848	4.89869
27.4052	19.1006	27.4052	5.15397
27.4256	18.9815	27.4256	5.52442
27.446	18.9	27.446	5.97355
27.4664	18.9787	27.4664	6.1564
27.4868	19.1493	27.4868	6.12159
27.5072	19.2391	27.5072	5.61626
27.5276	19.1616	27.5276	4.62052
27.548	19.1192	27.548	3.56752
27.5684	19.0262	27.5684	2.46011
27.5888	18.7542	27.5888	1.45921
27.6092	19.0386	27.6092	0.74136
27.6296	19.2103	27.6296	0.47084
27.65	19.1795	27.65	0.65538
27.6704	19.3017	27.6704	1.18329
27.6908	19.5756	27.6908	2.09106
27.7112	19.9648	27.7112	3.2177
27.7316	20.2506	27.7316	4.56894
27.752	20.2135	27.752	5.9967
27.7724	20.1208	27.7724	7.13767
27.7928	20.0798	27.7928	7.03965
27.8132	19.8072	27.8132	6.11625
27.8336	19.6705	27.8336	4.76405
27.854	19.2345	27.854	3.2131
27.8744	19.0492	27.8744	1.97352
27.8948	19.1913	27.8948	1.30362
27.9152	19.0416	27.9152	1.1133
27.9356	19.0137	27.9356	1.36758
27.956	19.0615	27.956	2.17237
27.9764	18.841	27.9764	3.43526
27.9968	18.7424	27.9968	4.93483
28.0172	19.201	28.0172	6.77457
28.0376	19.3045	28.0376	8.86578
28.058	19.4431	28.058	10.9536
28.0784	19.5188	28.0784	12.3724
28.0988	19.7516	28.0988	13.1927
28.1192	19.7679	28.1192	13.3712
28.1396	20.1229	28.1396	13.2269
28.16	20.1696	28.16	13.234
28.1804	20.2602	28.1804	13.2791
28.2008	20.2461	28.2008	13.098
28.2212	20.1004	28.2212	12.3392
28.2416	20.0225	28.2416	10.9483
28.262	20.0393	28.262	9.02449
28.2824	19.8773	28.2824	7.21254
28.3028	20.1488	28.3028	5.70006
28.3232	20.2488	28.3232	4.54496
28.3436	20.4568	28.3436	3.69023
28.364	20.3242	28.364	3.09592
28.3844	20.3077	28.3844	2.56352
28.4048	20.1714	28.4048	1.94037
28.4252	20.1009	28.4252	1.57135
28.4456	19.7689	28.4456	1.65835
28.466	19.6311	28.466	2.23018
28.4864	19.6161	28.4864	2.90911
28.5068	19.608	28.5068	3.67731
28.5272	19.4874	28.5272	4.33581
28.5476	19.5994	28.5476	5.08095
28.568	19.7298	28.568	5.91138
28.5884	19.8443	28.5884	6.69192
28.6088	19.9791	28.6088	7.54471
28.6292	20.0036	28.6292	7.94881
28.6496	19.9183	28.6496	7.57206
28.67	20.1723	28.67	6.63698
28.6904	20.1442	28.6904	5.32016
28.7108	19.9733	28.7108	3.86202
28.7312	19.6495	28.7312	2.6809
28.7516	19.5467	28.7516	1.83144
28.772	19.0986	28.772	1.60304
28.7924	19.058	28.7924	1.79273
28.8128	19.1318	28.8128	2.31452
28.8332	19.318	28.8332	3.05921
28.8536	19.4839	28.8536	3.84384
28.874	19.7603	28.874	4.41094
28.8944	20.1375	28.8944	4.5884
28.9148	20.6127	28.9148	4.37687
28.9352	20.7512	28.9352	3.92621
28.9556	20.8849	28.9556	3.50433
28.976	20.8763	28.976	2.95008
28.9964	20.6609	28.9964	2.6167
29.0168	20.4398	29.0168	2.78531
29.0372	19.9592	29.0372	3.33758
29.0576	19.471	29.0576	4.11123
29.078	19.3426	29.078	5.02068
29.0984	19.3047	29.0984	5.80323
29.1188	19.3213	29.1188	6.26522
29.1392	19.4205	29.1392	6.33199
29.1596	19.7753	29.1596	5.86101
29.18	19.9114	29.18	5.33152
29.2004	20.3181	29.2004	4.78673
29.2208	20.2184	29.2208	4.31973
29.2412	20.1567	29.2412	4.01636
29.2616	20.1564	29.2616	3.86406
29.282	20.2195	29.282	3.642
29.3024	20.2362	29.3024	3.5516
29.3228	20.3364	29.3228	3.66064
29.3432	20.185	29.3432	3.72039
29.3636	20.2686	29.3636	3.99791
29.384	20.3063	29.384	3.88434
29.4044	20.6024	29.4044	3.94059
29.4248	20.7302	29.4248	4.19928
29.4452	20.414	29.4452	4.63741
29.4656	20.3134	29.4656	5.16025
29.486	20.2416	29.486	5.49691
29.5064	20.2362	29.5064	5.62314
29.5268	20.3058	29.5268	5.295
29.5472	20.384	29.5472	4.45925
29.5676	20.2318	29.5676	3.57899
29.588	20.0286	29.588	2.80086
29.6084	19.7482	29.6084	2.42439
29.6288	19.3811	29.6288	2.6375
29.6492	19.266	29.6492	3.58529
29.6696	19.0081	29.6696	5.11173
29.69	18.9926	29.69	6.8593
29.7104	18.8888	29.7104	8.67266
29.7308	19.0044	29.7308	10.3537
29.7512	19.1907	29.7512	11.2189
29.7716	19.438	29.7716	11.7207
29.792	19.5076	29.792	11.0755
29.8124	20.1691	29.8124	9.98731
29.8328	20.3712	29.8328	8.67063
29.8532	20.0916	29.8532	7.56845
29.8736	20.1629	29.8736	6.87753
29.894	19.9639	29.894	6.73208
29.9144	19.8617	29.9144	7.03745
29.9348	19.8384	29.9348	7.39906
29.9552	19.7975	29.9552	8.01974
29.9756	19.7738	29.9756	8.97957
29.996	19.8212	29.996	9.3509
30.0164	19.7156	30.0164	9.4076
30.0368	19.9111	30.0368	9.31537
30.0572	19.908	30.0572	9.11926
30.0776	19.9291	30.0776	8.89821
30.098	20.1109	30.098	8.62145
30.1184	20.0126	30.1184	8.03823
30.1388	19.7665	30.1388	7.37959
30.1592	19.5622	30.1592	6.51347
30.1796	19.4814	30.1796	5.97119
30.2	19.1995	30.2	5.46307
30.2204	19.3806	30.2204	4.82555
30.2408	19.193	30.2408	4.44172
30.2612	19.0999	30.2612	4.4693
30.2816	19.345	30.2816	4.60332
30.302	19.643	30.302	5.07819
30.3224	19.7575	30.3224	5.43835
30.3428	20.0072	30.3428	5.47645
30.3632	20.033	30.3632	5.58945
30.3836	19.8319	30.3836	5.67945
30.404	19.6335	30.404	5.03179
30.4244	19.562	30.4244	4.17854
30.4448	19.4108	30.4448	3.34566
30.4652	19.2343	30.4652	2.5938
30.4856	19.2903	30.4856	2.30105
30.506	19.4943	30.506	2.56429
30.5264	19.5805	30.5264	3.02819
30.5468	19.8508	30.5468	4.02554
30.5672	19.8469	30.5672	5.44162
30.5876	20.1739	30.5876	7.21592
30.608	20.5151	30.608	9.14402
30.6284	20.7947	30.6284	10.3118
30.6488	20.7828	30.6488	11.181
30.6692	20.8449	30.6692	11.4442
30.6896	20.6015	30.6896	10.7962
30.71	20.4458	30.71	9.80373
30.7304	19.9608	30.7304	8.27333
30.7508	19.8931	30.7508	6.51821
30.7712	19.7685	30.7712	4.84925
30.7916	19.5407	30.7916	3.77263
30.812	19.3752	30.812	3.28694
30.8324	19.305	30.8324	3.54601
30.8528	19.431	30.8528	4.44637
30.8732	19.6499	30.8732	5.59543
30.8936	19.8015	30.8936	6.897
30.914	19.8158	30.914	7.98547
30.9344	19.747	30.9344	8.28886
30.9548	20.0433	30.9548	7.87238
30.9752	20.0096	30.9752	6.97559
30.9956	19.9539	30.9956	5.75417
31.016	20.0254	31.016	4.70562
31.0364	20.0104	31.0364	3.79014
31.0568	19.7972	31.0568	3.39452
31.0772	20.062	31.0772	3.30907
31.0976	20.2052	31.0976	3.5551
31.118	20.3216	31.118	4.24724
31.1384	20.1686	31.1384	5.07311
31.1588	20.0613	31.1588	5.72331
31.1792	20.0408	31.1792	5.78734
31.1996	20.0526	31.1996	5.71199
31.22	20.1659	31.22	5.44484
31.2404	20.282	31.2404	5.00863
31.2608	20.4738	31.2608	4.50702
31.2812	20.5707	31.2812	4.1916
31.3016	20.3763	31.3016	4.238
31.322	20.189	31.322	4.53792
31.3424	20.2445	31.3424	4.79287
31.3628	20.2567	31.3628	4.49023
31.3832	20.1579	31.3832	3.98808
31.4036	19.9939	31.4036	3.1791
31.424	20.0431	31.424	2.44139
31.4444	20.108	31.4444	1.75544
31.4648	19.9958	31.4648	1.29168
31.4852	20.1887	31.4852	1.14903
31.5056	20.5077	31.5056	1.39342
31.526	20.4394	31.526	2.09533
31.5464	20.4707	31.5464	3.19758
31.5668	20.3186	31.5668	4.30269
31.5872	20.2438	31.5872	5.2298
31.6076	19.7894	31.6076	6.03717
31.628	19.5813	31.628	6.28157
31.6484	19.6231	31.6484	6.08337
31.6688	19.8403	31.6688	5.27503
31.6892	20.1406	31.6892	4.38907
31.7096	19.9831	31.7096	3.61571
31.73	20.2244	31.73	3.1005
31.7504	20.6595	31.7504	2.88667
31.7708	20.7632	31.7708	2.59624
31.7912	20.9293	31.7912	2.44548
31.8116	20.7545	31.8116	2.52019
31.832	20.6641	31.832	2.84784
31.8524	20.8251	31.8524	3.03516
31.8728	20.7949	31.8728	3.17351
31.8932	20.6887	31.8932	3.09381
31.9136	20.731	31.9136	2.72542
31.934	20.5423	31.934	2.29971
31.9544	20.55	31.9544	1.88447
31.9748	20.6699	31.9748	1.48822
31.9952	20.5218	31.9952	1.30741
32.0156	20.2897	32.0156	1.34593
32.036	20.159	32.036	1.40066
32.0564	20.2552	32.0564	1.73891
32.0768	20.4343	32.0768	2.18053
32.0972	20.7004	32.0972	2.88757
32.1176	20.8651	32.1176	3.76082
32.138	21.0677	32.138	4.70035
32.1584	21.1506	32.1584	5.55286
32.1788	21.3176	32.1788	5.9539
32.1992	21.7517	32.1992	5.66837
32.2196	21.6993	32.2196	5.17447
32.24	21.8797	32.24	4.47285
32.2604	22.1206	32.2604	3.66407
32.2808	22.3095	32.2808	2.95524
32.3012	22.6041	32.3012	2.11918
32.3216	22.8672	32.3216	1.30363
32.342	23.6295	32.342	0.62413
32.3624	24.4129	32.3624	0.07368
32.3828	25.5894	32.3828	-0.29177
32.4032	26.3591	32.4032	-0.45248
32.4236	27.2813	32.4236	-0.45778
32.444	27.6268	32.444	-0.55326
32.4644	27.9394	32.4644	-0.48521
32.4848	28.0432	32.4848	-0.19637
32.5052	27.6765	32.5052	0.28853
32.5256	27.0026	32.5256	0.918
32.546	26.0255	32.546	1.66465
32.5664	24.7694	32.5664	2.33895
32.5868	23.852	32.5868	2.86107
32.6072	23.2094	32.6072	3.08529
32.6276	22.624	32.6276	3.05693
32.648	22.071	32.648	2.6815
32.6684	21.5942	32.6684	2.31332
32.6888	21.1805	32.6888	2.08277
32.7092	21.1285	32.7092	1.97455
32.7296	20.5872	32.7296	2.14193
32.75	20.3104	32.75	2.57099
32.7704	20.0042	32.7704	3.20583
32.7908	20.0671	32.7908	3.8991
32.8112	20.1828	32.8112	4.67461
32.8316	20.1895	32.8316	5.30831
32.852	20.1304	32.852	5.37978
32.8724	20.4861	32.8724	5.17481
32.8928	20.793	32.8928	4.79674
32.9132	20.7897	32.9132	4.28526
32.9336	20.6158	32.9336	3.70784
32.954	20.4572	32.954	3.08254
32.9744	20.2975	32.9744	2.33079
32.9948	20.0072	32.9948	1.79285
33.0152	19.9059	33.0152	1.52327
33.0356	19.8182	33.0356	1.32769
33.056	19.7969	33.056	1.22295
33.0764	19.6097	33.0764	1.24384
33.0968	19.515	33.0968	1.47152
33.1172	19.5584	33.1172	1.6651
33.1376	19.689	33.1376	1.96303
33.158	19.8344	33.158	2.32727
33.1784	19.9646	33.1784	2.6429
33.1988	19.9399	33.1988	2.6163
33.2192	19.9688	33.2192	2.55473
33.2396	19.97	33.2396	2.0474
33.26	20.2567	33.26	1.40105
33.2804	20.3581	33.2804	0.82586
33.3008	20.2688	33.3008	0.51108
33.3212	20.2229	33.3212	0.49649
33.3416	20.0404	33.3416	0.75945
33.362	19.9738	33.362	1.13039
33.3824	20.1488	33.3824	1.66085
33.4028	20.0566	33.4028	2.10189
33.4232	19.9747	33.4232	2.76091
33.4436	19.743	33.4436	3.60141
33.464	19.797	33.464	4.50578
33.4844	19.7691	33.4844	5.23979
33.5048	19.6015	33.5048	5.84217
33.5252	19.4113	33.5252	5.91881
33.5456	19.7133	33.5456	5.95714
33.566	19.778	33.566	6.11961
33.5864	19.8134	33.5864	6.47015
33.6068	19.6501	33.6068	6.7522
33.6272	19.281	33.6272	7.13867
33.6476	19.2329	33.6476	6.91646
33.668	19.242	33.668	6.75357
33.6884	19.365	33.6884	6.45108
33.7088	19.5278	33.7088	6.29147
33.7292	19.9504	33.7292	6.28793
33.7496	20.0543	33.7496	6.3877
33.77	20.2373	33.77	6.49104
33.7904	20.5709	33.7904	6.43421
33.8108	20.6864	33.8108	5.55858
33.8312	21.0642	33.8312	4.71121
33.8516	21.1665	33.8516	4.04467
33.872	21.158	33.872	3.64938
33.8924	20.9285	33.8924	3.45053
33.9128	20.6428	33.9128	3.30967
33.9332	20.421	33.9332	2.92955
33.9536	20.3481	33.9536	2.44605
33.974	20.2866	33.974	2.0067
33.9944	20.4316	33.9944	1.56614
34.0148	20.5964	34.0148	1.18061
34.0352	20.5421	34.0352	1.09373
34.0556	20.6618	34.0556	1.09106
34.076	20.6789	34.076	1.45898
34.0964	20.8952	34.0964	1.95885
34.1168	21.0417	34.1168	2.68997
34.1372	21.129	34.1372	3.5776
34.1576	21.0515	34.1576	4.56362
34.178	20.6694	34.178	5.53775
34.1984	20.6294	34.1984	6.03862
34.2188	20.5688	34.2188	5.80435
34.2392	21.0434	34.2392	5.20704
34.2596	21.1584	34.2596	4.36078
34.28	21.1799	34.28	3.67262
34.3004	21.3093	34.3004	3.12083
34.3208	21.502	34.3208	3.00942
34.3412	21.4392	34.3412	3.37284
34.3616	21.7253	34.3616	4.11447
34.382	21.7601	34.382	5.06612
34.4024	21.7227	34.4024	5.60411
34.4228	21.5349	34.4228	5.73239
34.4432	21.1091	34.4432	5.34525
34.4636	20.9783	34.4636	4.5674
34.484	20.8147	34.484	3.34829
34.5044	20.9361	34.5044	2.03444
34.5248	21.3347	34.5248	0.94778
34.5452	21.4143	34.5452	0.27513
34.5656	21.6754	34.5656	0.12817
34.586	21.4126	34.586	0.48586
34.6064	21.4178	34.6064	1.16706
34.6268	21.6303	34.6268	2.06245
34.6472	21.7175	34.6472	2.97134
34.6676	21.9087	34.6676	3.73875
34.688	21.9504	34.688	4.26689
34.7084	22.33	34.7084	4.0781
34.7288	22.6705	34.7288	3.6565
34.7492	22.8306	34.7492	3.10268
34.7696	22.9333	34.7696	2.63211
34.79	22.9049	34.79	2.293
34.8104	22.9967	34.8104	2.09567
34.8308	23.1137	34.8308	2.20274
34.8512	23.1471	34.8512	2.43165
34.8716	23.5023	34.8716	2.69998
34.892	23.6499	34.892	2.55135
34.9124	24.0879	34.9124	2.28123
34.9328	25.2631	34.9328	1.88614
34.9532	26.0823	34.9532	1.4587
34.9736	27.3664	34.9736	1.06468
34.994	28.4936	34.994	0.59412
35.0144	29.2727	35.0144	0.38066
35.0348	30.8196	35.0348	0.23003
35.0552	31.6427	35.0552	0.44091
35.0756	33.3739	35.0756	0.99315
35.096	34.601	35.096	1.68368
35.1164	37.4034	35.1164	2.11605
35.1368	40.807	35.1368	2.38986
35.1572	44.499	35.1572	2.4321
35.1776	49.2049	35.1776	2.02283
35.198	54.6794	35.198	1.40102
35.2184	61.3793	35.2184	0.99836
35.2388	68.6863	35.2388	0.97408
35.2592	76.6148	35.2592	1.33537
35.2796	84.884	35.2796	1.99154
35.3	94.3344	35.3	3.06147
35.3204	104.503	35.3204	4.47727
35.3408	115.534	35.3408	5.77779
35.3612	126.164	35.3612	7.16855
35.3816	136.912	35.3816	8.26441
35.402	146.533	35.402	8.51011
35.4224	154.694	35.4224	8.37192
35.4428	161.099	35.4428	7.21254
35.4632	164.241	35.4632	5.93795
35.4836	164.729	35.4836	4.80206
35.504	160.706	35.504	4.15742
35.5244	153.67	35.5244	4.0975
35.5448	143.566	35.5448	4.78889
35.5652	130.418	35.5652	6.16713
35.5856	116.47	35.5856	7.71781
35.606	101.748	35.606	9.68464
35.6264	87.986	35.6264	11.851
35.6468	75.5124	35.6468	14.173
35.6672	64.0878	35.6672	15.9053
35.6876	54.3703	35.6876	16.866
35.708	47.2616	35.708	17.5198
35.7284	41.7158	35.7284	17.356
35.7488	37.8446	35.7488	16.1622
35.7692	34.8923	35.7692	14.7173
35.7896	32.8569	35.7896	12.9078
35.81	30.8228	35.81	10.8605
35.8304	29.5614	35.8304	9.10205
35.8508	28.1537	35.8508	6.98998
35.8712	27.3337	35.8712	5.57493
35.8916	26.7556	35.8916	4.74622
35.912	25.8979	35.912	4.7658
35.9324	25.0105	35.9324	5.45363
35.9528	24.6024	35.9528	6.71347
35.9732	24.1068	35.9732	8.10585
35.9936	23.6965	35.9936	9.23862
36.014	23.2598	36.014	10.0067
36.0344	22.9325	36.0344	9.82819
36.0548	23.0585	36.0548	9.40025
36.0752	22.7295	36.0752	8.30394
36.0956	22.6677	36.0956	7.06664
36.116	22.4189	36.116	6.21624
36.1364	22.2461	36.1364	5.78733
36.1568	22.2514	36.1568	5.6703
36.1772	22.3678	36.1772	6.02689
36.1976	22.3363	36.1976	6.72922
36.218	22.1181	36.218	7.70927
36.2384	22.2042	36.2384	8.38916
36.2588	21.9727	36.2588	8.20897
36.2792	21.8157	36.2792	7.88522
36.2996	21.433	36.2996	6.95551
36.32	21.1282	36.32	5.70896
36.3404	20.9134	36.3404	4.6967
36.3608	20.6352	36.3608	4.24093
36.3812	20.6251	36.3812	4.29905
36.4016	20.4252	36.4016	4.83876
36.422	20.3739	36.422	5.76351
36.4424	20.5645	36.4424	6.41884
36.4628	20.6907	36.4628	7.4237
36.4832	20.7599	36.4832	8.45694
36.5036	20.7574	36.5036	9.43843
36.524	20.5488	36.524	10.378
36.5444	20.4191	36.5444	11.5465
36.5648	20.1372	36.5648	12.6503
36.5852	19.8757	36.5852	13.7475
36.6056	19.6075	36.6056	15.2137
36.626	19.71	36.626	16.8928
36.6464	19.7384	36.6464	18.086
36.6668	19.6125	36.6668	18.6066
36.6872	19.6177	36.6872	18.6481
36.7076	19.2969	36.7076	17.3906
36.728	19.4564	36.728	14.9001
36.7484	19.7569	36.7484	12.1172
36.7688	19.8189	36.7688	9.34193
36.7892	19.6457	36.7892	6.78726
36.8096	19.6342	36.8096	4.4519
36.83	19.6336	36.83	2.69143
36.8504	19.5328	36.8504	1.24202
36.8708	19.5393	36.8708	0.51081
36.8912	19.4986	36.8912	0.3806
36.9116	19.6056	36.9116	0.53298
36.932	19.9803	36.932	0.89578
36.9524	20.1256	36.9524	1.33963
36.9728	20.2336	36.9728	1.48187
36.9932	20.1758	36.9932	1.47992
37.0136	20.2985	37.0136	1.55375
37.034	20.2875	37.034	1.58643
37.0544	20.1545	37.0544	1.56133
37.0748	19.863	37.0748	1.56964
37.0952	19.643	37.0952	1.74176
37.1156	19.3017	37.1156	1.73176
37.136	19.3589	37.136	1.55348
37.1564	19.7472	37.1564	1.54295
37.1768	19.9066	37.1768	1.62259
37.1972	19.747	37.1972	1.82887
37.2176	20.029	37.2176	1.94422
37.238	20.092	37.238	2.2013
37.2584	20.0355	37.2584	2.44694
37.2788	20.2289	37.2788	2.79389
37.2992	19.8483	37.2992	3.1897
37.3196	19.704	37.3196	3.47819
37.34	19.6783	37.34	3.64809
37.3604	19.6216	37.3604	3.5547
37.3808	19.8523	37.3808	3.0759
37.4012	19.9972	37.4012	2.51566
37.4216	20.4151	37.4216	1.87487
37.442	20.7173	37.442	1.19066
37.4624	20.9184	37.4624	0.573
37.4828	20.8699	37.4828	0.04729
37.5032	20.8714	37.5032	-0.45054
37.5236	20.704	37.5236	-0.73276
37.544	20.5889	37.544	-0.74195
37.5644	20.6406	37.5644	-0.50533
37.5848	20.5441	37.5848	-0.11209
37.6052	20.1738	37.6052	0.36694
37.6256	20.2645	37.6256	0.77891
37.646	20.1761	37.646	1.17927
37.6664	20.329	37.6664	1.37483
37.6868	20.4073	37.6868	1.56437
37.7072	20.4043	37.7072	1.81019
37.7276	20.6628	37.7276	1.99964
37.748	20.8577	37.748	2.17671
37.7684	21.2669	37.7684	2.3338
37.7888	21.5514	37.7888	2.41248
37.8092	21.8748	37.8092	2.52456
37.8296	21.7923	37.8296	2.55985
37.85	22.0651	37.85	2.6122
37.8704	22.0721	37.8704	2.68147
37.8908	22.0616	37.8908	2.76437
37.9112	22.0939	37.9112	2.49798
37.9316	21.94	37.9316	2.22939
37.952	22.059	37.952	2.08656
37.9724	22.1982	37.9724	2.08585
37.9928	22.5125	37.9928	2.18213
38.0132	22.6325	38.0132	2.30489
38.0336	23.1417	38.0336	2.38353
38.054	23.5527	38.054	2.36922
38.0744	23.8681	38.0744	1.9621
38.0948	24.0594	38.0948	1.50182
38.1152	24.3611	38.1152	1.07471
38.1356	24.6681	38.1356	0.67084
38.156	25.3269	38.156	0.38037
38.1764	26.2026	38.1764	0.21316
38.1968	27.0498	38.1968	0.24715
38.2172	28.0854	38.2172	0.51818
38.2376	28.6682	38.2376	0.8568
38.258	29.7598	38.258	1.37379
38.2784	30.9424	38.2784	2.00063
38.2988	32.0688	38.2988	2.57322
38.3192	33.3859	38.3192	2.68959
38.3396	34.6337	38.3396	2.45077
38.36	37.302	38.36	1.91078
38.3804	40.2351	38.3804	1.35207
38.4008	44.1125	38.4008	0.89398
38.4212	48.6843	38.4212	0.51905
38.4416	54.2353	38.4416	0.49233
38.462	60.5309	38.462	0.68134
38.4824	67.3085	38.4824	0.94066
38.5028	74.2939	38.5028	1.25288
38.5232	82.1304	38.5232	1.63252
38.5436	90.2224	38.5436	1.92943
38.564	98.9829	38.564	2.15261
38.5844	108.096	38.5844	2.25495
38.6048	116.325	38.6048	2.37804
38.6252	123.564	38.6252	2.55546
38.6456	128.715	38.6456	2.58346
38.666	132.217	38.666	2.87957
38.6864	133.309	38.6864	3.40414
38.7068	131.791	38.7068	4.25945
38.7272	127.903	38.7272	5.41288
38.7476	121.904	38.7476	6.72384
38.768	115.419	38.768	7.84845
38.7884	107.948	38.7884	8.86178
38.8088	100.216	38.8088	9.44779
38.8292	92.7856	38.8292	9.34341
38.8496	86.0402	38.8496	8.8624
38.87	79.7157	38.87	7.99058
38.8904	74.0784	38.8904	7.0193
38.9108	68.3018	38.9108	6.08776
38.9312	63.0769	38.9312	5.5467
38.9516	57.6855	38.9516	4.93576
38.972	52.8187	38.972	4.65423
38.9924	48.6704	38.9924	4.78849
39.0128	44.6131	39.0128	5.32721
39.0332	41.3218	39.0332	6.00816
39.0536	37.8059	39.0536	6.46553
39.074	35.1178	39.074	6.7496
39.0944	32.6313	39.0944	6.43226
39.1148	30.553	39.1148	5.65444
39.1352	28.7109	39.1352	4.87331
39.1556	27.3632	39.1556	4.28636
39.176	26.1493	39.176	4.17088
39.1964	25.4389	39.1964	4.66966
39.2168	24.5245	39.2168	5.61102
39.2372	24.2267	39.2372	6.86016
39.2576	23.8335	39.2576	8.01443
39.278	23.3204	39.278	8.85205
39.2984	23.3816	39.2984	9.1958
39.3188	23.4125	39.3188	9.16357
39.3392	23.1299	39.3392	8.74326
39.3596	22.8248	39.3596	7.30164
39.38	22.3851	39.38	5.53419
39.4004	22.1059	39.4004	3.83629
39.4208	21.7694	39.4208	2.66662
39.4412	21.5806	39.4412	1.93475
39.4616	21.1354	39.4616	2.09584
39.482	20.6829	39.482	3.08527
39.5024	20.2221	39.5024	4.55738
39.5228	20.0533	39.5228	5.91951
39.5432	20.0839	39.5432	7.0967
39.5636	20.1506	39.5636	7.7075
39.584	20.3775	39.584	7.99305
39.6044	20.5655	39.6044	7.64137
39.6248	20.6131	39.6248	6.76402
39.6452	20.9104	39.6452	5.66551
39.6656	20.7102	39.6656	4.2403
39.686	20.2608	39.686	2.91577
39.7064	20.0645	39.7064	1.99012
39.7268	19.8531	39.7268	1.90419
39.7472	19.4257	39.7472	2.67172
39.7676	19.3133	39.7676	4.02954
39.788	18.9015	39.788	5.89258
39.8084	18.6763	39.8084	8.17893
39.8288	18.484	39.8288	10.6013
39.8492	18.7268	39.8492	12.3349
39.8696	18.778	39.8696	13.6535
39.89	19.1663	39.89	14.3378
39.9104	19.2908	39.9104	14.4199
39.9308	19.4603	39.9308	13.3778
39.9512	19.7671	39.9512	11.4623
39.9716	19.843	39.9716	8.89721
39.992	19.995	39.992	6.33197
40.0124	20.1253	40.0124	3.885
40.0328	20.1177	40.0328	1.88489
40.0532	19.8468	40.0532	0.51357
40.0736	19.6633	40.0736	-0.31562
40.094	19.1952	40.094	-0.59274
40.1144	19.2117	40.1144	-0.42334
40.1348	18.9856	40.1348	0.09659
40.1552	18.8106	40.1552	0.7839
40.1756	18.7858	40.1756	1.60305
40.196	18.7406	40.196	2.11941
40.2164	18.5493	40.2164	2.63866
40.2368	18.557	40.2368	3.04289
40.2572	18.6631	40.2572	3.095
40.2776	18.7319	40.2776	2.84922
40.298	18.9837	40.298	2.47458
40.3184	19.1385	40.3184	2.09508
40.3388	19.0405	40.3388	1.511
40.3592	19.1136	40.3592	0.84829
40.3796	19.178	40.3796	0.17648
40.4	19.3554	40.4	-0.25916
40.4204	19.3036	40.4204	-0.59053
40.4408	19.2085	40.4408	-0.52753
40.4612	18.9328	40.4612	-0.02759
40.4816	18.8794	40.4816	0.82975
40.502	18.6972	40.502	1.89107
40.5224	19.0658	40.5224	2.96356
40.5428	19.1484	40.5428	3.93796
40.5632	19.1958	40.5632	4.45287
40.5836	19.319	40.5836	4.66058
40.604	19.5462	40.604	4.12112
40.6244	19.6139	40.6244	3.40346
40.6448	19.7304	40.6448	2.64443
40.6652	19.4387	40.6652	1.97096
40.6856	19.3725	40.6856	1.35727
40.706	19.0921	40.706	1.02086
40.7264	18.8998	40.7264	1.00182
40.7468	18.4512	40.7468	1.25415
40.7672	18.2875	40.7672	1.81198
40.7876	18.6275	40.7876	2.48205
40.808	18.9848	40.808	3.27904
40.8284	19.1441	40.8284	3.55298
40.8488	19.3053	40.8488	3.78991
40.8692	19.2172	40.8692	3.99241
40.8896	19.3613	40.8896	4.11945
40.91	19.3517	40.91	4.13821
40.9304	19.3798	40.9304	4.04663
40.9508	19.1514	40.9508	3.8681
40.9712	19.0847	40.9712	3.24729
40.9916	19.0375	40.9916	2.65517
41.012	18.8119	41.012	1.90023
41.0324	18.5286	41.0324	1.35391
41.0528	18.3696	41.0528	1.10691
41.0732	18.2777	41.0732	1.19248
41.0936	18.3657	41.0936	1.54002
41.114	18.6714	41.114	2.15728
41.1344	18.7121	41.1344	2.84373
41.1548	18.4647	41.1548	3.47879
41.1752	18.3841	41.1752	4.15199
41.1956	18.4982	41.1956	4.58044
41.216	18.485	41.216	4.75183
41.2364	18.909	41.2364	4.13906
41.2568	19.1056	41.2568	3.12214
41.2772	19.2628	41.2772	2.01147
41.2976	19.3695	41.2976	1.0727
41.318	19.3482	41.318	0.36525
41.3384	19.2732	41.3384	0.09461
41.3588	18.9851	41.3588	0.25234
41.3792	19.216	41.3792	0.64594
41.3996	19.5909	41.3996	1.11442
41.42	19.7126	41.42	1.68371
41.4404	19.8241	41.4404	2.37512
41.4608	19.7812	41.4608	3.12295
41.4812	19.7079	41.4812	3.79232
41.5016	19.5344	41.5016	4.385
41.522	19.5765	41.522	4.91496
41.5424	19.4788	41.5424	5.01875
41.5628	19.2068	41.5628	4.78333
41.5832	19.053	41.5832	4.49624
41.6036	18.7161	41.6036	4.16398
41.624	18.2593	41.624	4.02265
41.6444	17.9734	41.6444	4.01389
41.6648	17.8331	41.6648	4.00446
41.6852	17.9765	41.6852	4.42672
41.7056	17.5403	41.7056	5.35972
41.726	17.6949	41.726	6.41317
41.7464	17.6318	41.7464	7.88087
41.7668	17.5385	41.7668	9.59648
41.7872	17.6705	41.7872	11.3172
41.8076	17.7985	41.8076	12.2191
41.828	17.8307	41.828	12.4277
41.8484	18.1075	41.8484	11.86
41.8688	18.3259	41.8688	10.4145
41.8892	18.6324	41.8892	8.37473
41.9096	18.8576	41.9096	6.30341
41.93	19.029	41.93	4.34905
41.9504	19.2371	41.9504	2.58964
41.9708	19.072	41.9708	1.21493
41.9912	18.9763	41.9912	0.34532
42.0116	18.8923	42.0116	-0.11246
42.032	19.0664	42.032	-0.000962857
42.0524	19.0697	42.0524	0.63053
42.0728	19.1907	42.0728	1.51165
42.0932	19.3587	42.0932	2.70702
42.1136	18.9084	42.1136	4.01873
42.134	18.8707	42.134	4.96833
42.1544	18.7549	42.1544	5.96471
42.1748	19.069	42.1748	6.98873
42.1952	19.248	42.1952	7.93832
42.2156	19.3345	42.2156	8.59924
42.236	19.2457	42.236	8.85394
42.2564	19.0916	42.2564	8.71931
42.2768	18.8888	42.2768	8.00043
42.2972	18.5997	42.2972	7.01665
42.3176	18.4264	42.3176	5.88429
42.338	18.2975	42.338	4.45713
42.3584	18.1972	42.3584	2.99039
42.3788	18.0054	42.3788	1.57345
42.3992	17.8856	42.3992	0.51454
42.4196	17.6323	42.4196	-0.33358
42.44	17.8699	42.44	-0.69324
42.4604	17.8967	42.4604	-0.38474
42.4808	18.1668	42.4808	0.54327
42.5012	18.638	42.5012	1.9884
42.5216	18.5651	42.5216	3.48138
42.542	18.4364	42.542	4.99481
42.5624	18.5974	42.5624	6.37814
42.5828	18.5537	42.5828	7.6157
42.6032	18.246	42.6032	8.34024
42.6236	18.2754	42.6236	8.83395
42.644	18.2214	42.644	8.51769
42.6644	18.1904	42.6644	7.95677
42.6848	18.1956	42.6848	7.2762
42.7052	18.1832	42.7052	6.83038
42.7256	18.3933	42.7256	6.48177
42.746	18.3527	42.746	6.34196
42.7664	18.3971	42.7664	6.46626
42.7868	18.4829	42.7868	6.97207
42.8072	18.6831	42.8072	7.72863
42.8276	18.6515	42.8276	8.41288
42.848	18.5633	42.848	9.02012
42.8684	18.4597	42.8684	10.2528
42.8888	18.2452	42.8888	11.6813
42.9092	18.4875	42.9092	13.1625
42.9296	18.4454	42.9296	14.0464
42.95	18.7424	42.95	15.1848
42.9704	19.1989	42.9704	15.9583
42.9908	19.3811	42.9908	16.7493
43.0112	19.2438	43.0112	17.8227
43.0316	19.1095	43.0316	19.9131
43.052	19.1305	43.052	21.9971
43.0724	19.1059	43.0724	25.106
43.0928	18.8482	43.0928	28.9699
43.1132	18.7845	43.1132	33.2378
43.1336	18.6979	43.1336	37.6196
43.154	18.7816	43.154	42.256
43.1744	19.026	43.1744	46.7856
43.1948	19.0726	43.1948	51.7893
43.2152	19.4204	43.2152	56.0759
43.2356	19.6988	43.2356	59.8253
43.256	19.6892	43.256	62.7149
43.2764	19.5055	43.2764	66.668
43.2968	19.134	43.2968	71.3717
43.3172	18.9596	43.3172	77.3445
43.3376	18.6284	43.3376	84.0624
43.358	18.5882	43.358	92.1779
43.3784	18.5551	43.3784	100.512
43.3988	18.7301	43.3988	108.505
43.4192	18.7589	43.4192	116.022
43.4396	18.754	43.4396	123.321
43.46	19.1759	43.46	128.833
43.4804	19.4399	43.4804	133.074
43.5008	19.5982	43.5008	135.438
43.5212	19.7982	43.5212	135.442
43.5416	19.5808	43.5416	133.678
43.562	19.6651	43.562	130.67
43.5824	19.2143	43.5824	126.798
43.6028	19.0721	43.6028	123.597
43.6232	18.9949	43.6232	119.952
43.6436	18.8954	43.6436	115.892
43.664	18.7615	43.664	110.508
43.6844	18.44	43.6844	104.888
43.7048	18.6637	43.7048	98.7318
43.7252	18.8248	43.7252	92.4136
43.7456	18.9659	43.7456	85.537
43.766	19.3358	43.766	78.7988
43.7864	19.4036	43.7864	72.3073
43.8068	19.5087	43.8068	65.9306
43.8272	19.5675	43.8272	59.7605
43.8476	19.1843	43.8476	54.6695
43.868	19.0594	43.868	49.818
43.8884	18.7401	43.8884	45.3753
43.9088	18.5215	43.9088	41.1183
43.9292	18.6323	43.9292	36.3942
43.9496	18.6547	43.9496	32.0095
43.97	18.57	43.97	27.9218
43.9904	18.2744	43.9904	24.5178
44.0108	18.3372	44.0108	22.8135
44.0312	18.5117	44.0312	22.2471
44.0516	18.4945	44.0516	22.3763
44.072	18.5678	44.072	22.7535
44.0924	18.4013	44.0924	23.2417
44.1128	18.5492	44.1128	23.7132
44.1332	18.7088	44.1332	23.6137
44.1536	18.5282	44.1536	22.2625
44.174	18.5698	44.174	19.8808
44.1944	18.4345	44.1944	17.1021
44.2148	18.6683	44.2148	14.5025
44.2352	18.7599	44.2352	12.3036
44.2556	18.5952	44.2556	11.0839
44.276	18.6759	44.276	10.7743
44.2964	18.5337	44.2964	11.2462
44.3168	18.4391	44.3168	11.8022
44.3372	18.5806	44.3372	11.6641
44.3576	18.6037	44.3576	11.4968
44.378	18.6774	44.378	10.8552
44.3984	18.7321	44.3984	9.73982
44.4188	18.6583	44.4188	8.74897
44.4392	18.7226	44.4392	7.95942
44.4596	18.4862	44.4596	7.3831
44.48	18.388	44.48	7.2096
44.5004	18.4672	44.5004	7.70618
44.5208	18.2278	44.5208	8.95977
44.5412	18.3979	44.5412	10.5486
44.5616	18.0557	44.5616	11.9545
44.582	18.1534	44.582	12.9595
44.6024	18.099	44.6024	13.5237
44.6228	18.2142	44.6228	13.5411
44.6432	18.2473	44.6432	12.7919
44.6636	18.3243	44.6636	11.3501
44.684	18.2169	44.684	9.72646
44.7044	18.0831	44.7044	8.25633
44.7248	18.0047	44.7248	6.78701
44.7452	17.8847	44.7452	5.67519
44.7656	17.8384	44.7656	5.44834
44.786	18.0701	44.786	5.68314
44.8064	18.3907	44.8064	6.10536
44.8268	18.5694	44.8268	6.95505
44.8472	18.5497	44.8472	8.05941
44.8676	18.6397	44.8676	9.17477
44.888	18.8544	44.888	10.0774
44.9084	19.2559	44.9084	10.7346
44.9288	18.9557	44.9288	10.4662
44.9492	18.7611	44.9492	9.23242
44.9696	18.4456	44.9696	7.45341
44.99	18.296	44.99	5.6
45.0104	18.0031	45.0104	4.18101
45.0308	17.9401	45.0308	3.42281
45.0512	18.1245	45.0512	3.42601
45.0716	18.2504	45.0716	4.14409
45.092	18.2756	45.092	5.24667
45.1124	18.4629	45.1124	6.84043
45.1328	18.6562	45.1328	8.67498
45.1532	18.7618	45.1532	10.4347
45.1736	18.8181	45.1736	12.2674
45.194	18.6998	45.194	13.5638
45.2144	18.572	45.2144	13.9976
45.2348	18.2848	45.2348	13.2803
45.2552	18.0025	45.2552	11.5314
45.2756	18.0232	45.2756	9.17524
45.296	18.1946	45.296	6.80195
45.3164	18.3801	45.3164	4.62391
45.3368	18.5159	45.3368	2.5765
45.3572	18.6759	45.3572	1.02365
45.3776	18.7575	45.3776	0.25449
45.398	18.6466	45.398	0.17352
45.4184	18.6184	45.4184	0.96344
45.4388	18.815	45.4388	2.37868
45.4592	18.7198	45.4592	4.46364
45.4796	18.271	45.4796	6.73613
45.5	17.8672	45.5	8.8261
45.5204	17.6833	45.5204	10.5149
45.5408	17.6475	45.5408	11.3727
45.5612	17.776	45.5612	10.8099
45.5816	18.0056	45.5816	9.70206
45.602	18.0635	45.602	8.24109
45.6224	18.1221	45.6224	6.61174
45.6428	18.1462	45.6428	4.79072
45.6632	18.2597	45.6632	3.26052
45.6836	18.2878	45.6836	2.21551
45.704	18.507	45.704	1.95313
45.7244	18.7642	45.7244	2.13569
45.7448	18.9383	45.7448	2.93032
45.7652	18.8403	45.7652	4.21677
45.7856	18.6996	45.7856	5.76663
45.806	18.3671	45.806	7.16581
45.8264	18.0764	45.8264	8.20594
45.8468	18.3637	45.8468	8.38183
45.8672	18.1675	45.8672	8.27039
45.8876	18.3707	45.8876	7.67703
45.908	18.6735	45.908	6.84435
45.9284	18.713	45.9284	6.1729
45.9488	18.9744	45.9488	5.76107
45.9692	19.5052	45.9692	5.39636
45.9896	19.7758	45.9896	5.18696
46.01	20.0698	46.01	5.13738
46.0304	20.524	46.0304	4.95776
46.0508	20.6767	46.0508	4.81776
46.0712	20.8759	46.0712	4.81556
46.0916	20.8489	46.0916	4.76714
46.112	20.8065	46.112	4.95661
46.1324	20.897	46.1324	5.16446
46.1528	20.7666	46.1528	5.75599
46.1732	20.5701	46.1732	6.64375
46.1936	20.3877	46.1936	7.95488
46.214	20.0251	46.214	9.49689
46.2344	19.8695	46.2344	10.9505
46.2548	19.9928	46.2548	11.9686
46.2752	19.7675	46.2752	12.8231
46.2956	20.1865	46.2956	13.0354
46.316	20.2845	46.316	11.9287
46.3364	20.3975	46.3364	10.3994
46.3568	20.4117	46.3568	8.65057
46.3772	20.3314	46.3772	6.92335
46.3976	20.0433	46.3976	5.2724
46.418	19.9408	46.418	3.76467
46.4384	19.785	46.4384	2.41506
46.4588	19.3669	46.4588	1.43728
46.4792	19.2512	46.4792	0.84962
46.4996	19.1123	46.4996	0.46228
46.52	19.0989	46.52	0.28471
46.5404	19.0699	46.5404	0.09907
46.5608	18.8311	46.5608	0.022
46.5812	18.9216	46.5812	-9.57758e-05
46.6016	18.8442	46.6016	0.15862
46.622	18.5039	46.622	0.49022
46.6424	18.4224	46.6424	0.91296
46.6628	18.0212	46.6628	1.60876
46.6832	18.0236	46.6832	2.67124
46.7036	18.0042	46.7036	3.87075
46.724	17.8275	46.724	4.64403
46.7444	17.9619	46.7444	5.59603
46.7648	17.7733	46.7648	6.55023
46.7852	17.6477	46.7852	7.32765
46.8056	17.757	46.8056	7.85968
46.826	18.0588	46.826	7.81324
46.8464	18.1026	46.8464	7.22382
46.8668	18.1056	46.8668	6.11458
46.8872	18.2513	46.8872	4.88097
46.9076	18.5456	46.9076	3.7922
46.928	18.6658	46.928	2.92527
46.9484	18.6684	46.9484	2.43003
46.9688	18.4709	46.9688	2.66527
46.9892	18.5082	46.9892	3.7263
47.0096	18.456	47.0096	5.45348
47.03	18.1652	47.03	7.53078
47.0504	17.9781	47.0504	9.50028
47.0708	17.8349	47.0708	11.1982
47.0912	18.1382	47.0912	12.0211
47.1116	18.2243	47.1116	11.7421
47.132	18.0934	47.132	10.3709
47.1524	17.9949	47.1524	8.42602
47.1728	17.8872	47.1728	6.42299
47.1932	17.7522	47.1932	4.52531
47.2136	17.7808	47.2136	3.32475
47.234	17.7384	47.234	2.87332
47.2544	17.7216	47.2544	3.049
47.2748	17.6252	47.2748	3.70185
47.2952	17.7824	47.2952	4.60242
47.3156	17.897	47.3156	5.57904
47.336	18.0011	47.336	6.09965
47.3564	18.2063	47.3564	5.96914
47.3768	18.4134	47.3768	5.50467
47.3972	18.4968	47.3972	4.97257
47.4176	18.5309	47.4176	4.45642
47.438	18.5154	47.438	4.32799
47.4584	18.4654	47.4584	4.70166
47.4788	18.7359	47.4788	5.69093
47.4992	18.7513	47.4992	6.83869
47.5196	18.7807	47.5196	7.92768
47.54	18.6818	47.54	8.71582
47.5604	18.6109	47.5604	8.9501
47.5808	18.7582	47.5808	8.62566
47.6012	18.5299	47.6012	7.54577
47.6216	18.2515	47.6216	6.2948
47.642	18.0862	47.642	5.04644
47.6624	18.1617	47.6624	3.86514
47.6828	17.9475	47.6828	3.15413
47.7032	17.9801	47.7032	2.81522
47.7236	17.927	47.7236	3.11639
47.744	18.2485	47.744	3.76239
47.7644	18.3154	47.7644	4.56489
47.7848	18.5409	47.7848	5.46483
47.8052	18.6547	47.8052	6.13405
47.8256	18.87	47.8256	6.19298
47.846	18.8351	47.846	5.90623
47.8664	18.932	47.8664	5.23544
47.8868	18.8892	47.8868	4.38431
47.9072	18.9025	47.9072	3.51294
47.9276	18.8308	47.9276	2.72827
47.948	18.7007	47.948	2.33269
47.9684	18.8133	47.9684	2.17726
47.9888	18.8579	47.9888	2.31793
48.0092	18.8869	48.0092	2.67196
48.0296	18.7415	48.0296	3.32305
48.05	19.0267	48.05	4.00197
48.0704	19.2047	48.0704	4.49828
48.0908	18.8938	48.0908	4.7627
48.1112	18.8593	48.1112	4.45429
48.1316	19.0838	48.1316	3.8811
48.152	19.4037	48.152	3.06317
48.1724	19.4552	48.1724	2.23423
48.1928	19.4691	48.1928	1.76921
48.2132	19.879	48.2132	1.70225
48.2336	20.2909	48.2336	1.94623
48.254	20.5508	48.254	2.57624
48.2744	20.9978	48.2744	3.17116
48.2948	21.2808	48.2948	3.81397
48.3152	22.0438	48.3152	4.3937
48.3356	22.7765	48.3356	4.58653
48.356	23.2211	48.356	4.44331
48.3764	24.3964	48.3764	3.8805
48.3968	25.3838	48.3968	3.06638
48.4172	26.8041	48.4172	2.14165
48.4376	28.4981	48.4376	1.42706
48.458	30.5014	48.458	0.91703
48.4784	32.6638	48.4784	0.89147
48.4988	34.2287	48.4988	1.20361
48.5192	36.5136	48.5192	1.84343
48.5396	39.1865	48.5396	2.609
48.56	41.929	48.56	3.42808
48.5804	44.1795	48.5804	3.9109
48.6008	46.1649	48.6008	4.3018
48.6212	48.2986	48.6212	4.66293
48.6416	49.217	48.6416	5.0821
48.662	49.7397	48.662	5.52385
48.6824	49.8216	48.6824	5.45765
48.7028	49.0701	48.7028	5.54955
48.7232	48.0403	48.7232	5.87
48.7436	46.5949	48.7436	6.3118
48.764	44.4444	48.764	6.66396
48.7844	42.3012	48.7844	7.05228
48.8048	40.1339	48.8048	7.51547
48.8252	37.889	48.8252	7.8379
48.8456	35.6861	48.8456	8.32122
48.866	33.715	48.866	8.62127
48.8864	31.7761	48.8864	9.03219
48.9068	29.8111	48.9068	9.38668
48.9272	28.096	48.9272	9.89449
48.9476	26.7102	48.9476	10.2474
48.968	25.3439	48.968	10.543
48.9884	24.1647	48.9884	10.262
49.0088	23.6562	49.0088	9.56992
49.0292	23.3606	49.0292	8.60353
49.0496	22.8298	49.0496	7.48395
49.07	22.5195	49.07	6.23653
49.0904	22.38	49.0904	4.40391
49.1108	21.8321	49.1108	2.92881
49.1312	21.4138	49.1312	1.98528
49.1516	21.3164	49.1516	1.64901
49.172	20.8324	49.172	1.6734
49.1924	20.4317	49.1924	2.23911
49.2128	20.0198	49.2128	3.27679
49.2332	19.4564	49.2332	4.35526
49.2536	18.6914	49.2536	5.54421
49.274	18.4629	49.274	6.34109
49.2944	18.1691	49.2944	6.732
49.3148	18.4989	49.3148	6.73473
49.3352	18.4598	49.3352	6.31117
49.3556	18.4921	49.3556	5.71429
49.376	18.6666	49.376	5.11496
49.3964	18.7216	49.3964	4.43232
49.4168	19.0853	49.4168	3.99449
49.4372	19.1443	49.4372	3.85485
49.4576	19.3142	49.4576	3.92507
49.478	19.0781	49.478	4.18081
49.4984	19.1503	49.4984	4.01685
49.5188	18.6838	49.5188	3.90418
49.5392	18.3871	49.5392	3.81282
49.5596	18.4484	49.5596	3.67963
49.58	18.2854	49.58	3.39789
49.6004	18.2513	49.6004	3.10111
49.6208	18.1207	49.6208	2.98028
49.6412	18.0525	49.6412	2.78579
49.6616	17.9192	49.6616	2.74199
49.682	17.9234	49.682	2.89227
49.7024	17.8841	49.7024	3.22312
49.7228	17.8897	49.7228	3.7453
49.7432	17.8855	49.7432	4.00298
49.7636	17.8492	49.7636	4.1161
49.784	18.0781	49.784	4.3688
49.8044	17.9967	49.8044	4.76679
49.8248	18.2967	49.8248	5.57427
49.8452	18.6615	49.8452	6.87104
49.8656	18.6447	49.8656	8.39656
49.886	18.5415	49.886	10.3135
49.9064	18.6067	49.9064	12.0826
49.9268	18.41	49.9268	13.9137
49.9472	18.2571	49.9472	15.5984
49.9676	18.2531	49.9676	17.3041
49.988	18.1143	49.988	18.44
50.0084	17.8254	50.0084	19.0024
50.0288	17.6956	50.0288	19.2784
50.0492	17.7498	50.0492	18.9165
50.0696	17.8665	50.0696	18.614
50.09	17.9485	50.09	18.5366
50.1104	18.1112	50.1104	19.134
50.1308	18.0738	50.1308	20.3093
50.1512	18.2766	50.1512	21.5474
50.1716	18.1688	50.1716	22.4705
50.192	18.007	50.192	23.7383
50.2124	17.9618	50.2124	25.3438
50.2328	18.1772	50.2328	27.0213
50.2532	18.3787	50.2532	29.1634
50.2736	18.1121	50.2736	31.4933
50.294	18.1574	50.294	34.6807
50.3144	18.1007	50.3144	38.1969
50.3348	18.0814	50.3348	42.2873
50.3552	17.8852	50.3552	46.8604
50.3756	17.7166	50.3756	52.4812
50.396	17.7823	50.396	57.5855
50.4164	17.6567	50.4164	61.8221
50.4368	17.4164	50.4368	64.8113
50.4572	17.4296	50.4572	65.6254
50.4776	17.4673	50.4776	65.1372
50.498	17.3679	50.498	62.9165
50.5184	17.3842	50.5184	60.0244
50.5388	17.4858	50.5388	56.9734
50.5592	17.7075	50.5592	54.4507
50.5796	17.873	50.5796	52.6319
50.6	17.7816	50.6	52.7088
50.6204	18.0732	50.6204	54.4749
50.6408	18.2981	50.6408	57.1666
50.6612	18.201	50.6612	60.6422
50.6816	18.1426	50.6816	64.1593
50.702	18.1005	50.702	67.2265
50.7224	17.9602	50.7224	68.5211
50.7428	17.6599	50.7428	67.5251
50.7632	17.4043	50.7632	64.4218
50.7836	17.5127	50.7836	60.1356
50.804	17.603	50.804	54.3342
50.8244	17.3835	50.8244	47.6086
50.8448	17.3877	50.8448	40.799
50.8652	17.5209	50.8652	34.1082
50.8856	17.7434	50.8856	28.7956
50.906	17.7518	50.906	24.337
50.9264	18.0164	50.9264	20.9762
50.9468	18.0951	50.9468	19.0189
50.9672	18.2842	50.9672	18.5602
50.9876	18.3705	50.9876	18.8782
51.008	18.4821	51.008	20.029
51.0284	18.5248	51.0284	20.8009
51.0488	18.6527	51.0488	21.0401
51.0692	18.6977	51.0692	20.7432
51.0896	18.761	51.0896	19.89
51.11	18.7274	51.11	18.3925
51.1304	18.6811	51.1304	16.1596
51.1508	18.4832	51.1508	13.0549
51.1712	18.392	51.1712	10.0178
51.1916	18.7186	51.1916	7.64208
51.212	18.7668	51.212	6.09537
51.2324	18.8855	51.2324	5.24821
51.2528	18.8423	51.2528	5.42931
51.2732	18.9169	51.2732	6.32519
51.2936	19.0371	51.2936	7.80543
51.314	19.0386	51.314	8.91038
51.3344	19.3398	51.3344	9.07136
51.3548	19.2476	51.3548	8.80931
51.3752	19.1516	51.3752	8.25046
51.3956	18.9017	51.3956	7.34823
51.416	19.1065	51.416	6.32543
51.4364	18.784	51.4364	4.75869
51.4568	18.7008	51.4568	3.59384
51.4772	18.4666	51.4772	3.07332
51.4976	18.0025	51.4976	3.24543
51.518	17.6171	51.518	3.94084
51.5384	17.4704	51.5384	4.82816
51.5588	17.5304	51.5588	5.50959
51.5792	17.3588	51.5792	6.05334
51.5996	17.0645	51.5996	6.16335
51.62	16.9674	51.62	5.68623
51.6404	16.9728	51.6404	4.55222
51.6608	16.7866	51.6608	3.33707
51.6812	16.9793	51.6812	2.40067
51.7016	17.1107	51.7016	1.85129
51.722	17.4134	51.722	1.5011
51.7424	17.8843	51.7424	1.21004
51.7628	18.1427	51.7628	1.20259
51.7832	18.3294	51.7832	1.45845
51.8036	18.4022	51.8036	1.78955
51.824	18.6889	51.824	2.14858
51.8444	18.6054	51.8444	2.24802
51.8648	18.7295	51.8648	2.35463
51.8852	18.5221	51.8852	2.61744
51.9056	17.9959	51.9056	3.05479
51.926	17.5396	51.926	3.58742
51.9464	17.5463	51.9464	4.21138
51.9668	17.486	51.9668	4.89123
51.9872	17.6623	51.9872	5.59179
52.0076	17.6047	52.0076	6.16924
52.028	17.7359	52.028	6.18188
52.0484	17.8903	52.0484	5.62411
52.0688	18.0594	52.0688	4.71896
52.0892	18.0672	52.0892	3.72156
52.1096	17.9963	52.1096	2.90695
52.13	17.9352	52.13	2.41934
52.1504	17.7918	52.1504	2.26015
52.1708	17.7527	52.1708	2.44364
52.1912	17.8342	52.1912	2.93253
52.2116	17.5182	52.2116	3.31606
52.232	17.3795	52.232	3.77969
52.2524	17.1083	52.2524	4.04312
52.2728	17.1937	52.2728	3.9657
52.2932	17.0284	52.2932	3.79227
52.3136	16.8923	52.3136	3.5761
52.334	16.9445	52.334	3.34229
52.3544	16.9383	52.3544	3.18635
52.3748	16.7398	52.3748	3.01534
52.3952	16.6397	52.3952	2.98319
52.4156	16.6108	52.4156	3.21924
52.436	16.6721	52.436	3.51508
52.4564	16.8446	52.4564	3.85051
52.4768	16.9805	52.4768	4.00746
52.4972	17.0255	52.4972	3.9285
52.5176	17.2658	52.5176	3.8463
52.538	17.3959	52.538	3.80463
52.5584	17.2651	52.5584	3.79014
52.5788	17.4374	52.5788	3.76338
52.5992	17.7387	52.5992	3.86833
52.6196	17.6369	52.6196	3.74831
52.64	17.6456	52.64	3.70082
52.6604	17.7555	52.6604	3.52465
52.6808	17.8692	52.6808	3.13614
52.7012	17.6327	52.7012	2.53707
52.7216	17.5338	52.7216	1.85808
52.742	17.5222	52.742	1.22341
52.7624	17.4407	52.7624	0.64569
52.7828	17.5075	52.7828	0.05688
52.8032	17.2558	52.8032	-0.48581
52.8236	17.488	52.8236	-0.80032
52.844	17.6287	52.844	-0.75152
52.8644	17.8732	52.8644	-0.21988
52.8848	17.9082	52.8848	0.6587
52.9052	18.1309	52.9052	1.91418
52.9256	18.4182	52.9256	3.55475
52.946	18.6705	52.946	5.43175
52.9664	18.5133	52.9664	7.31855
52.9868	18.6899	52.9868	8.77214
53.0072	18.5703	53.0072	9.8018
53.0276	18.6015	53.0276	10.078
53.048	18.4077	53.048	9.76238
53.0684	18.6444	53.0684	9.06105
53.0888	18.9063	53.0888	7.86027
53.1092	19.1228	53.1092	6.2721
53.1296	19.3298	53.1296	4.636
53.15	19.5632	53.15	3.26159
53.1704	19.8671	53.1704	2.25501
53.1908	20.0649	53.1908	1.64664
53.2112	20.2562	53.2112	1.35899
53.2316	20.9653	53.2316	1.32443
53.252	21.6792	53.252	1.46946
53.2724	22.1579	53.2724	1.75502
53.2928	22.5297	53.2928	1.8855
53.3132	22.9264	53.3132	2.07963
53.3336	23.2784	53.3336	2.30917
53.354	23.6503	53.354	2.66429
53.3744	23.5647	53.3744	3.12174
53.3948	23.5863	53.3948	3.48104
53.4152	23.3059	53.4152	3.69874
53.4356	23.3844	53.4356	3.69236
53.456	23.1861	53.456	3.49132
53.4764	22.7795	53.4764	3.31612
53.4968	22.4466	53.4968	2.80893
53.5172	22.1559	53.5172	2.10022
53.5376	21.7699	53.5376	1.44839
53.558	21.3273	53.558	0.86529
53.5784	21.0691	53.5784	0.58588
53.5988	20.5967	53.5988	0.62354
53.6192	20.04	53.6192	0.85584
53.6396	19.9003	53.6396	1.09495
53.66	19.8942	53.66	1.28858
53.6804	19.5228	53.6804	1.45084
53.7008	18.9605	53.7008	1.34968
53.7212	18.4664	53.7212	1.25836
53.7416	18.1118	53.7416	1.2014
53.762	18.1184	53.762	1.3669
53.7824	17.887	53.7824	1.86861
53.8028	17.5114	53.8028	2.75877
53.8232	17.4151	53.8232	3.92701
53.8436	17.4975	53.8436	5.31804
53.864	17.7625	53.864	7.0204
53.8844	17.698	53.8844	8.84135
53.9048	17.8977	53.9048	10.3036
53.9252	18.0065	53.9252	11.0631
53.9456	17.9746	53.9456	11.0286
53.966	17.7808	53.966	9.98293
53.9864	17.7653	53.9864	8.50185
54.0068	17.6265	54.0068	6.79727
54.0272	17.4868	54.0272	5.05446
54.0476	17.6732	54.0476	3.29652
54.068	17.7787	54.068	1.776
54.0884	17.8618	54.0884	0.83716
54.1088	17.781	54.1088	0.4894
54.1292	17.5897	54.1292	0.79954
54.1496	17.4921	54.1496	1.53136
54.17	17.5747	54.17	2.45691
54.1904	17.619	54.1904	3.5585
54.2108	17.4403	54.2108	4.70525
54.2312	17.4069	54.2312	5.40821
54.2516	17.3622	54.2516	5.44356
54.272	17.3991	54.272	5.16916
54.2924	17.566	54.2924	4.58512
54.3128	17.73	54.3128	3.89002
54.3332	17.6756	54.3332	3.08899
54.3536	17.7475	54.3536	2.22319
54.374	17.6867	54.374	1.44108
54.3944	17.5152	54.3944	1.14645
54.4148	17.2816	54.4148	1.43584
54.4352	17.1713	54.4352	2.26271
54.4556	17.2055	54.4556	3.37915
54.476	16.9496	54.476	4.72044
54.4964	17.064	54.4964	6.32625
54.5168	17.2158	54.5168	7.96408
54.5372	16.96	54.5372	9.37684
54.5576	17.0992	54.5576	10.097
54.578	17.141	54.578	9.99383
54.5984	17.2956	54.5984	9.47959
54.6188	17.2321	54.6188	8.68143
54.6392	17.1964	54.6392	7.48269
54.6596	17.2691	54.6596	5.91117
54.68	17.2611	54.68	4.30445
54.7004	17.4084	54.7004	2.79763
54.7208	17.2915	54.7208	1.66112
54.7412	17.2246	54.7412	0.98377
54.7616	17.3742	54.7616	0.64872
54.782	17.2316	54.782	0.8025
54.8024	17.2522	54.8024	1.442
54.8228	17.0317	54.8228	2.43217
54.8432	16.9064	54.8432	3.51782
54.8636	17.0592	54.8636	4.31444
54.884	17.0548	54.884	4.97996
54.9044	17.2535	54.9044	5.54763
54.9248	17.4597	54.9248	5.89267
54.9452	17.4945	54.9452	5.86598
54.9656	17.6003	54.9656	5.17128
54.986	17.7187	54.986	4.07228
55.0064	17.5473	55.0064	3.0472
55.0268	17.2559	55.0268	2.16802
55.0472	16.8359	55.0472	1.54833
55.0676	16.739	55.0676	1.09819
55.088	16.6576	55.088	0.98407
55.1084	16.5351	55.1084	1.19549
55.1288	16.6571	55.1288	1.674
55.1492	16.8179	55.1492	2.29998
55.1696	16.9315	55.1696	2.72618
55.19	17.2316	55.19	3.18297
55.2104	17.584	55.2104	3.69194
55.2308	17.519	55.2308	4.22725
55.2512	17.5449	55.2512	4.70775
55.2716	17.5464	55.2716	4.813
55.292	17.3145	55.292	4.97351
55.3124	17.1748	55.3124	5.29672
55.3328	17.1527	55.3328	5.64434
55.3532	16.9378	55.3532	6.00013
55.3736	16.6923	55.3736	6.06803
55.394	17.0667	55.394	5.78735
55.4144	17.1929	55.4144	5.47568
55.4348	17.2787	55.4348	5.01397
55.4552	17.2386	55.4552	4.42026
55.4756	17.2763	55.4756	3.52747
55.496	17.4385	55.496	2.66234
55.5164	17.4944	55.5164	1.83013
55.5368	17.7944	55.5368	1.21256
55.5572	17.5074	55.5572	0.83224
55.5776	17.0757	55.5776	0.56397
55.598	16.8941	55.598	0.65027
55.6184	16.8546	55.6184	1.06978
55.6388	16.7076	55.6388	1.81723
55.6592	16.7975	55.6592	2.79441
55.6796	16.8433	55.6796	3.68547
55.7	16.7978	55.7	4.48903
55.7204	17.1551	55.7204	5.25739
55.7408	17.4646	55.7408	5.65658
55.7612	17.5615	55.7612	5.88164
55.7816	17.5257	55.7816	5.82339
55.802	17.5739	55.802	5.16664
55.8224	17.6043	55.8224	4.44614
55.8428	17.3964	55.8428	3.64639
55.8632	17.1707	55.8632	2.90807
55.8836	16.9543	55.8836	2.21576
55.904	16.8689	55.904	1.65846
55.9244	16.8583	55.9244	1.08844
55.9448	17.1107	55.9448	0.77053
55.9652	17.0599	55.9652	0.72342
55.9856	16.9032	55.9856	0.88123
56.006	16.7664	56.006	1.15564
56.0264	17.1254	56.0264	1.57481
56.0468	17.3016	56.0468	2.10329
56.0672	17.4779	56.0672	2.66411
56.0876	17.526	56.0876	3.06926
56.108	17.3663	56.108	3.23525
56.1284	17.5697	56.1284	3.34733
56.1488	17.8406	56.1488	3.25565
56.1692	17.8684	56.1692	3.19759
56.1896	17.8466	56.1896	3.15716
56.21	17.8186	56.21	2.85273
56.2304	17.7756	56.2304	2.67907
56.2508	17.6035	56.2508	2.65026
56.2712	17.489	56.2712	2.84869
56.2916	17.6045	56.2916	3.21845
56.312	17.7046	56.312	3.51749
56.3324	17.7783	56.3324	3.62352
56.3528	17.9034	56.3528	3.62656
56.3732	18.0748	56.3732	3.5042
56.3936	17.999	56.3936	3.18427
56.414	17.9243	56.414	2.52372
56.4344	18.1796	56.4344	1.86187
56.4548	18.2604	56.4548	1.32264
56.4752	18.1047	56.4752	0.94024
56.4956	18.1027	56.4956	0.55559
56.516	18.0725	56.516	0.36435
56.5364	18.2768	56.5364	0.3758
56.5568	18.2452	56.5568	0.55658
56.5772	18.1897	56.5772	0.83884
56.5976	18.0148	56.5976	1.03206
56.618	17.9915	56.618	0.88888
56.6384	17.66	56.6384	0.59966
56.6588	17.2886	56.6588	0.27579
56.6792	17.0891	56.6792	-0.00875
56.6996	17.152	56.6996	-0.19326
56.72	17.2842	56.72	-0.23404
56.7404	17.0608	56.7404	0.05479
56.7608	17.0159	56.7608	0.6555
56.7812	17.4254	56.7812	1.56821
56.8016	17.4314	56.8016	2.75046
56.822	17.6143	56.822	3.76475
56.8424	17.872	56.8424	4.67819
56.8628	17.8614	56.8628	5.54758
56.8832	17.5507	56.8832	6.13731
56.9036	17.2602	56.9036	6.05578
56.924	17.2833	56.924	5.65709
56.9444	17.309	56.9444	4.88438
56.9648	17.1657	56.9648	4.04047
56.9852	17.6345	56.9852	3.30797
57.0056	17.59	57.0056	2.74956
57.026	17.7864	57.026	2.41933
57.0464	17.7117	57.0464	2.5261
57.0668	17.5632	57.0668	3.20549
57.0872	17.5352	57.0872	4.20258
57.1076	17.8061	57.1076	5.40711
57.128	18.0187	57.128	6.70615
57.1484	17.9477	57.1484	8.02273
57.1688	18.1565	57.1688	8.95966
57.1892	18.2979	57.1892	9.39947
57.2096	18.2149	57.2096	9.33048
57.23	18.2606	57.23	8.31557
57.2504	18.2021	57.2504	6.63144
57.2708	18.0348	57.2708	4.90941
57.2912	17.8409	57.2912	3.35141
57.3116	17.4452	57.3116	1.98295
57.332	17.3398	57.332	1.19406
57.3524	17.2836	57.3524	1.00071
57.3728	17.3301	57.3728	1.35264
57.3932	17.6458	57.3932	2.22949
57.4136	17.5169	57.4136	3.30404
57.434	17.7107	57.434	4.28915
57.4544	17.6565	57.4544	4.96827
57.4748	17.7699	57.4748	5.38513
57.4952	17.863	57.4952	5.16169
57.5156	17.7564	57.5156	4.41263
57.536	17.8255	57.536	3.24876
57.5564	17.7899	57.5564	1.94666
57.5768	18.0246	57.5768	0.66527
57.5972	17.9357	57.5972	-0.27316
57.6176	17.9011	57.6176	-0.72826
57.638	18.1347	57.638	-0.75434
57.6584	18.1558	57.6584	-0.2842
57.6788	18.2782	57.6788	0.7433
57.6992	18.1762	57.6992	2.20439
57.7196	18.2885	57.7196	3.88719
57.74	18.5348	57.74	5.72612
57.7604	19.0552	57.7604	7.41189
57.7808	19.5453	57.7808	8.53692
57.8012	20.0758	57.8012	9.15193
57.8216	20.4882	57.8216	9.10474
57.842	20.818	57.842	8.24243
57.8624	20.9234	57.8624	6.70338
57.8828	21.4444	57.8828	4.91944
57.9032	21.7254	57.9032	3.05664
57.9236	21.4944	57.9236	1.6241
57.944	22.0183	57.944	0.79832
57.9644	22.6008	57.9644	0.84005
57.9848	23.531	57.9848	1.60744
58.0052	24.525	58.0052	3.01996
58.0256	25.4007	58.0256	4.67421
58.046	26.645	58.046	6.41217
58.0664	27.8438	58.0664	7.94195
58.0868	29.0478	58.0868	8.9626
58.1072	30.0484	58.1072	9.32562
58.1276	30.8523	58.1276	9.11821
58.148	31.6465	58.148	8.56273
58.1684	31.8316	58.1684	7.68298
58.1888	32.3629	58.1888	6.7022
58.2092	32.4678	58.2092	5.9072
58.2296	32.4097	58.2296	5.62654
58.25	32.1225	58.25	5.71359
58.2704	31.944	58.2704	6.31679
58.2908	31.723	58.2908	7.19102
58.3112	30.8932	58.3112	7.97917
58.3316	29.8525	58.3316	8.68303
58.352	28.9555	58.352	9.18163
58.3724	28.0472	58.3724	9.50692
58.3928	26.975	58.3928	9.53577
58.4132	26.0495	58.4132	9.40955
58.4336	24.9476	58.4336	8.72812
58.454	24.032	58.454	7.638
58.4744	23.1782	58.4744	6.31983
58.4948	22.4409	58.4948	4.93034
58.5152	21.8824	58.5152	3.60584
58.5356	21.4617	58.5356	2.74464
58.556	21.0644	58.556	2.29858
58.5764	20.4716	58.5764	2.69703
58.5968	20.3915	58.5968	4.12642
58.6172	20.118	58.6172	6.30045
58.6376	20.2054	58.6376	9.03383
58.658	20.1029	58.658	11.9693
58.6784	19.8858	58.6784	15.0629
58.6988	19.6251	58.6988	17.5047
58.7192	19.0897	58.7192	18.8903
58.7396	18.8042	58.7396	18.8621
58.76	18.3597	58.76	17.5621
58.7804	17.9282	58.7804	15.1155
58.8008	17.456	58.8008	12.2061
58.8212	17.4785	58.8212	9.52958
58.8416	17.4186	58.8416	7.05795
58.862	17.734	58.862	5.31183
58.8824	17.9942	58.8824	4.35901
58.9028	18.2874	58.9028	4.38164
58.9232	18.3664	58.9232	5.25452
58.9436	18.616	58.9436	6.68394
58.964	18.5255	58.964	7.7742
58.9844	18.5417	58.9844	9.02768
59.0048	18.163	59.0048	10.3649
59.0252	17.7667	59.0252	11.4221
59.0456	17.679	59.0456	12.1071
59.066	17.4924	59.066	12.7187
59.0864	17.1037	59.0864	13.3068
59.1068	17.0057	59.1068	13.4754
59.1272	17.1029	59.1272	13.6209
59.1476	17.4089	59.1476	13.3203
59.168	17.4003	59.168	12.6622
59.1884	17.3614	59.1884	11.4351
59.2088	17.4204	59.2088	9.92588
59.2292	17.6637	59.2292	8.41809
59.2496	17.6986	59.2496	6.99857
59.27	17.9217	59.27	5.992
59.2904	18.0507	59.2904	5.19267
59.3108	18.1208	59.3108	4.93194
59.3312	17.9937	59.3312	5.38086
59.3516	17.6578	59.3516	6.21647
59.372	17.7117	59.372	6.93014
59.3924	17.8809	59.3924	7.79027
59.4128	17.8485	59.4128	8.55292
59.4332	17.7595	59.4332	8.80492
59.4536	17.6979	59.4536	8.69698
59.474	17.7521	59.474	8.46482
59.4944	17.5703	59.4944	7.80896
59.5148	17.4556	59.5148	6.64144
59.5352	17.6054	59.5352	5.67294
59.5556	17.6726	59.5556	4.78903
59.576	17.7857	59.576	4.15235
59.5964	17.7337	59.5964	3.80113
59.6168	17.6697	59.6168	3.64732
59.6372	17.3943	59.6372	3.62693
59.6576	17.4266	59.6576	3.82714
59.678	17.5117	59.678	4.23968
59.6984	17.6519	59.6984	4.6076
59.7188	17.6082	59.7188	4.83893
59.7392	17.6096	59.7392	5.13843
59.7596	17.4831	59.7596	5.22708
59.78	17.6935	59.78	5.20932
59.8004	17.8074	59.8004	5.23421
59.8208	17.7427	59.8208	5.28486
59.8412	17.7185	59.8412	4.99549
59.8616	17.7263	59.8616	4.77568
59.882	17.6399	59.882	4.79211
59.9024	17.7677	59.9024	4.80445
59.9228	17.6321	59.9228	4.81371
59.9432	17.4169	59.9432	4.85355
59.9636	17.3762	59.9636	4.82602
59.984	17.7732	59.984	4.81755
60.0044	17.739	60.0044	5.02164
60.0248	17.6677	60.0248	5.01103
60.0452	17.3346	60.0452	4.79964
60.0656	17.4642	60.0656	4.45217
60.086	17.5034	60.086	4.14776
60.1064	17.4909	60.1064	3.75046
60.1268	17.2975	60.1268	3.27992
60.1472	17.3549	60.1472	2.81445
60.1676	17.5269	60.1676	2.2023
60.188	17.7536	60.188	1.76545
60.2084	17.9772	60.2084	1.65506
60.2288	18.0495	60.2288	1.90315
60.2492	17.8461	60.2492	2.21551
60.2696	17.8094	60.2696	2.89816
60.29	17.6369	60.29	3.83757
60.3104	17.6956	60.3104	5.16435
60.3308	17.6338	60.3308	6.8362
60.3512	17.5361	60.3512	8.32771
60.3716	17.7329	60.3716	9.51419
60.392	17.8922	60.392	10.4208
60.4124	17.9343	60.4124	10.9676
60.4328	17.7279	60.4328	10.5853
60.4532	17.6473	60.4532	9.60493
60.4736	17.728	60.4736	8.19257
60.494	17.7984	60.494	6.66694
60.5144	17.7997	60.5144	5.06207
60.5348	17.6878	60.5348	3.82069
60.5552	17.5979	60.5552	2.75189
60.5756	17.5498	60.5756	2.22936
60.596	17.6305	60.596	2.27566
60.6164	17.8542	60.6164	2.95426
60.6368	18.0826	60.6368	3.8644
60.6572	18.0396	60.6572	4.76601
60.6776	18.2259	60.6776	5.41831
60.698	17.9658	60.698	5.31352
60.7184	18.005	60.7184	4.89883
[truncated: 938 more rows]

## Sheet: Fig. 1c
size
6.19
6.43
6.49
7.16
7.2
7.66
7.7
7.98
8.26
8.31
8.62
8.7
8.76
8.92
9.2
9.2
9.29
9.36
9.49
9.49
9.5
9.5
9.5
9.52
9.6
9.86
9.87
10.06
10.13
10.18
10.38
10.38
10.42
10.42
10.46
10.52
10.56
10.68
10.7
10.71
10.81
10.82
10.84
11.03
11.08
11.21
11.24
11.28
11.34
11.35
11.35
11.42
11.42
11.42
11.42
11.43
11.43
11.54
11.64
11.69
11.77
11.77
11.8
11.88
11.99
12.02
12.02
12.11
12.12
12.12
12.14
12.18
12.24
12.29
12.31
12.31
12.37
12.37
12.45
12.61
12.63
12.72
12.73
12.78
12.9
12.95
13
13.01
13.15
13.2
13.23
13.23
13.24
13.28
13.43
13.51
13.58
13.66
13.66
13.68
13.74
13.84
13.85
13.87
13.9
13.93
13.93
14.08
14.09
14.09
14.14
14.14
14.15
14.17
14.27
14.3
14.33
14.38
14.38
14.4
14.43
14.54
14.7
14.73
15.11
15.13
15.19
15.28
15.36
15.49
15.5
15.54
15.57
15.59
15.62
15.78
15.84
15.96
16
16.21
16.25
16.26
16.29
16.35
16.35
16.41
16.49
16.53
16.64
16.69
16.8
16.85
16.96
17.04
17.04
17.17
17.22
17.23
17.45
17.52
17.75
17.78
17.83
17.94
17.96
18.07
18.19
18.25
18.49
18.58
18.78
18.8
19.51
19.54
19.81
19.92
19.94
20.12
20.19
20.27
20.55
20.63
20.81
21.22
21.35
21.97
22.25
22.44
22.49
22.58

## Sheet: Fig. 1f
Binding Energy (eV)	Intensity (arb. units)
965.08	21546.5	21546.5	21546.5	21546.5	21546.5	21546.5	21572.6	21572.6	21546.5
964.98	21620.5	21526.8	21526.8	21526.8	21526.8	21526.8	21560	21560	21526.8
964.88	21517	21507	21507	21507	21507	21507	21549	21549	21507
964.78	21582.8	21487.3	21487.3	21487.3	21487.3	21487.3	21540	21540	21487.3
964.68	21544.4	21467.5	21467.5	21467.5	21467.5	21467.5	21533.3	21533.3	21467.5
964.58	21525.4	21447.8	21447.8	21447.8	21447.8	21447.8	21529.2	21529.2	21447.8
964.48	21426.9	21428.1	21428.1	21428.1	21428.1	21428.1	21528.1	21528.1	21428.1
964.38	21450.4	21408.3	21408.3	21408.3	21408.3	21408.3	21530.5	21530.5	21408.3
964.28	21469.2	21388.6	21388.6	21388.6	21388.6	21388.6	21536.6	21536.6	21388.6
964.18	21573.4	21368.8	21368.8	21368.8	21368.8	21368.8	21546.7	21546.7	21368.8
964.08	21508.4	21349.1	21349.1	21349.1	21349.1	21349.1	21561.5	21561.5	21349.1
963.98	21479.7	21329.4	21329.4	21329.4	21329.4	21329.4	21581	21581	21329.4
963.88	21495.4	21309.6	21309.6	21309.6	21309.6	21309.6	21605.2	21605.2	21309.6
963.78	21652.7	21289.9	21289.9	21289.9	21289.9	21289.9	21634.3	21634.3	21289.9
963.68	21712.2	21270.1	21270.1	21270.1	21270.1	21270.1	21668.4	21668.4	21270.1
963.58	21664.5	21250.4	21250.4	21250.4	21250.4	21250.4	21706.8	21706.8	21250.4
963.48	21889.2	21230.7	21230.7	21230.7	21230.7	21230.7	21749.1	21749.1	21230.7
963.38	21710.1	21210.9	21210.9	21210.9	21210.9	21210.9	21794.5	21794.5	21210.9
963.28	21859.7	21191.2	21191.2	21191.2	21191.2	21191.2	21841.9	21841.9	21191.2
963.18	21978.5	21171.4	21171.4	21171.4	21171.4	21171.4	21890	21890	21171.4
963.08	21910.2	21151.7	21151.7	21151.7	21151.7	21151.7	21937.4	21937.4	21151.7
962.98	21938.4	21132	21132	21132	21132	21132	21982.1	21982.1	21132
962.88	22048.7	21112.2	21112.2	21112.2	21112.2	21112.2	22022.4	22022.4	21112.2
962.78	22186.1	21092.5	21092.5	21092.5	21092.5	21092.5	22056.6	22056.6	21092.5
962.68	22168	21072.7	21072.7	21072.7	21072.7	21072.7	22082.7	22082.7	21072.7
962.58	22215.8	21053	21053	21053	21053	21053	22098.6	22098.6	21053
962.48	21983.1	21033.3	21033.3	21033.3	21033.3	21033.3	22103.6	22103.6	21033.3
962.38	21957.2	21013.5	21013.5	21013.5	21013.5	21013.5	22096.8	22096.8	21013.5
962.28	22134	20993.8	20993.8	20993.8	20993.8	20993.8	22077.1	22077.1	20993.8
962.18	22002.7	20974	20974	20974	20974	20974	22044.7	22044.7	20974
962.08	22001.3	20954.3	20954.3	20954.3	20954.3	20954.3	22000.4	22000.4	20954.3
961.98	21926.2	20934.6	20934.6	20934.6	20934.6	20934.6	21945.3	21945.3	20934.6
961.88	21869.9	20914.8	20914.8	20914.8	20914.8	20914.8	21879.8	21879.8	20914.8
961.78	21736.7	20895.1	20895.1	20895.1	20895.1	20895.1	21806.3	21806.3	20895.1
961.68	21744.6	20875.3	20875.3	20875.3	20875.3	20875.3	21726.7	21726.7	20875.3
961.58	21684.5	20855.6	20855.6	20855.6	20855.6	20855.6	21642.5	21642.5	20855.6
961.48	21407.9	20835.9	20835.9	20835.9	20835.9	20835.9	21555.7	21555.7	20835.9
961.38	21442.8	20816.1	20816.1	20816.1	20816.1	20816.1	21468.1	21468.1	20816.1
961.28	21430.4	20796.4	20796.4	20796.4	20796.4	20796.4	21381.1	21381.1	20796.4
961.18	21416.2	20776.6	20776.6	20776.6	20776.6	20776.6	21296.2	21296.2	20776.6
961.08	21177.2	20756.9	20756.9	20756.9	20756.9	20756.9	21214.5	21214.5	20756.9
960.98	21092.6	20737.2	20737.2	20737.2	20737.2	20737.2	21136.5	21136.5	20737.2
960.88	21048.7	20717.4	20717.4	20717.4	20717.4	20717.4	21062.8	21062.8	20717.4
960.78	21106.9	20697.7	20697.7	20697.7	20697.7	20697.7	20994.2	20994.2	20697.7
960.68	21074.2	20677.9	20677.9	20677.9	20677.9	20677.9	20930.4	20930.4	20677.9
960.58	20820.8	20658.2	20658.2	20658.2	20658.2	20658.2	20871.3	20871.3	20658.2
960.48	20821.7	20638.5	20638.5	20638.5	20638.5	20638.5	20816.9	20817	20638.5
960.38	20841.3	20618.7	20618.7	20618.7	20618.7	20618.7	20767.3	20767.3	20618.7
960.28	20812.9	20599	20599	20599	20599	20599	20721.6	20721.6	20599
960.18	20690.8	20579.2	20579.2	20579.2	20579.2	20579.3	20679.7	20679.7	20579.2
960.08	20540.5	20559.5	20559.5	20559.5	20559.5	20559.6	20641.2	20641.3	20559.5
959.98	20475.8	20539.8	20539.8	20539.8	20539.8	20539.8	20605.8	20605.9	20539.8
959.88	20581.3	20520	20520	20520	20520	20520.1	20573	20573.1	20520
959.78	20461.8	20500.3	20500.3	20500.3	20500.3	20500.4	20542.4	20542.6	20500.3
959.68	20524.7	20480.5	20480.5	20480.5	20480.5	20480.7	20513.9	20514.1	20480.5
959.58	20474	20460.8	20460.8	20460.8	20460.8	20461.1	20487	20487.3	20460.8
959.48	20501	20441.1	20441.1	20441.1	20441.1	20441.4	20461.5	20461.9	20441.1
959.38	20424.5	20421.3	20421.3	20421.3	20421.3	20421.8	20437.2	20437.7	20421.3
959.28	20495.4	20401.6	20401.6	20401.6	20401.6	20402.3	20413.8	20414.5	20401.6
959.18	20584	20381.8	20381.8	20381.8	20381.8	20382.8	20391.2	20392.2	20381.8
959.08	20397.5	20362.1	20362.1	20362.1	20362.1	20363.4	20369.2	20370.5	20362.1
958.98	20459	20342.4	20342.4	20342.4	20342.4	20344.2	20347.7	20349.5	20342.4
958.88	20173.4	20322.6	20322.6	20322.6	20322.6	20325.1	20326.6	20329.1	20322.6
958.78	20267.7	20302.9	20302.9	20302.9	20302.9	20306.2	20305.9	20309.2	20302.9
958.68	20187.7	20283.1	20283.1	20283.1	20283.1	20287.5	20285.3	20289.7	20283.1
958.58	20303.4	20263.4	20263.4	20263.4	20263.4	20269.2	20265	20270.8	20263.4
958.48	20566.1	20243.7	20243.7	20243.7	20243.7	20251.2	20244.8	20252.4	20243.7
958.38	20448.5	20223.9	20223.9	20223.9	20223.9	20233.8	20224.8	20234.7	20223.9
958.28	20349.5	20204.2	20204.2	20204.2	20204.2	20217	20204.8	20217.6	20204.2
958.18	20419.2	20184.4	20184.4	20184.4	20184.4	20201	20184.9	20201.5	20184.4
958.08	20449.6	20164.7	20164.7	20164.7	20164.7	20186	20165	20186.3	20164.7
957.98	20362.5	20145	20145	20145	20145	20172.2	20145.2	20172.4	20145
957.88	20258.4	20125.2	20125.2	20125.2	20125.2	20159.7	20125.4	20159.9	20125.2
957.78	20461.7	20105.5	20105.5	20105.5	20105.5	20149.1	20105.6	20149.2	20105.5
957.68	20423.6	20085.7	20085.7	20085.7	20085.7	20140.4	20085.8	20140.5	20085.7
957.58	20268.2	20066	20066	20066	20066	20134.1	20066.1	20134.2	20066
957.48	20224.3	20046.3	20046.3	20046.3	20046.3	20130.9	20046.3	20130.9	20046.3
957.38	20304.6	20026.5	20026.5	20026.5	20026.5	20130.7	20026.5	20130.7	20026.5
957.28	20323.9	20006.8	20006.8	20006.8	20006.8	20134.5	20006.8	20134.5	20006.8
957.18	20448.1	19987	19987.1	19987	19987	20142.6	19987.1	20142.7	19987
957.08	20483.8	19967.3	19967.3	19967.3	19967.3	20155.5	19967.3	20155.5	19967.3
956.98	20424.8	19947.6	19947.6	19947.6	19947.6	20174.1	19947.6	20174.2	19947.6
956.88	20402.9	19927.8	19927.9	19927.8	19927.8	20198.5	19927.8	20198.5	19927.8
956.78	20523.6	19908.1	19908.2	19908.1	19908.1	20229.7	19908.1	20229.8	19908.1
956.68	20663.9	19888.3	19888.5	19888.3	19888.3	20267.9	19888.3	20268.1	19888.3
956.58	20449.8	19868.6	19868.8	19868.6	19868.6	20313.3	19868.6	20313.5	19868.6
956.48	20482.2	19848.9	19849.2	19848.9	19848.9	20367	19848.9	20367.3	19848.9
956.38	20460.9	19829.1	19829.6	19829.1	19829.1	20428.1	19829.1	20428.6	19829.1
956.28	20708.7	19809.4	19810.1	19809.4	19809.4	20497.3	19809.4	20498	19809.4
956.18	20691.3	19789.6	19790.8	19789.6	19789.7	20573.9	19789.6	20575	19789.6
956.08	20810.1	19769.9	19771.6	19769.9	19769.9	20657	19769.9	20658.7	19769.9
955.98	20689.6	19750.2	19752.8	19750.2	19750.2	20746.4	19750.2	20749	19750.2
955.88	20954.7	19730.4	19734.3	19730.4	19730.4	20840.1	19730.4	20844	19730.4
955.78	21009.4	19710.7	19716.4	19710.7	19710.7	20936.8	19710.7	20942.6	19710.7
955.68	21160.9	19690.9	19699.3	19690.9	19691	21034.4	19690.9	21042.8	19690.9
955.58	21005.2	19671.2	19683.4	19671.2	19671.2	21130.7	19671.2	21142.9	19671.2
955.48	20994.3	19651.5	19669	19651.5	19651.5	21222.7	19651.5	21240.3	19651.5
955.38	21193.8	19631.7	19656.6	19631.7	19631.7	21308.3	19631.7	21333.3	19631.7
955.28	21322.6	19612	19647.1	19612	19612	21384.2	19612	21419.4	19612
955.18	21224.1	19592.2	19641.4	19592.2	19592.3	21447.5	19592.2	21496.7	19592.2
955.08	21327.8	19572.5	19640.6	19572.5	19572.5	21496.9	19572.5	21565.1	19572.5
954.98	21427.2	19552.8	19646.2	19552.8	19552.8	21527.8	19552.8	21621.3	19552.8
954.88	21425.9	19533	19660.1	19533	19533.1	21541.1	19533	21668.1	19533
954.78	21491.1	19513.3	19684.5	19513.3	19513.3	21534.1	19513.3	21705.3	19513.3
954.68	21626.6	19493.5	19722.2	19493.5	19493.6	21506.5	19493.5	21735.2	19493.5
954.58	21785.4	19473.8	19776.2	19473.8	19473.9	21460.2	19473.8	21762.6	19473.8
954.48	21779.1	19454.1	19850.3	19454.1	19454.2	21392.9	19454.1	21789.3	19454.1
954.38	21889.8	19434.3	19948.6	19434.3	19434.4	21309.3	19434.3	21823.7	19434.3
954.28	22101.2	19414.6	20075.6	19414.6	19414.7	21209.9	19414.6	21871.1	19414.6
954.18	22242.1	19394.8	20236.3	19394.8	19395	21097.3	19394.8	21938.9	19394.8
954.08	22262.4	19375.1	20435.6	19375.1	19375.3	20975	19375.1	22035.6	19375.1
953.98	22486.9	19355.4	20678.4	19355.4	19355.6	20844.5	19355.4	22167.7	19355.4
953.88	22696.5	19335.6	20969.3	19335.6	19335.8	20709.7	19335.6	22343.5	19335.6
953.78	22754.2	19315.9	21311.8	19315.9	19316.1	20572.7	19315.9	22568.9	19315.9
953.68	23101	19296.1	21708.5	19296.1	19296.4	20436.1	19296.1	22848.7	19296.1
953.58	23285.9	19276.4	22159.6	19276.4	19276.7	20301.8	19276.4	23185.3	19276.4
953.48	23546.6	19256.7	22663.1	19256.7	19257	20171.9	19256.7	23578.8	19256.7
953.38	23895.7	19236.9	23213.9	19236.9	19237.4	20047.4	19236.9	24024.9	19236.9
953.28	24044.1	19217.2	23803.4	19217.2	19217.7	19929.5	19217.2	24516.2	19217.2
953.18	24671.2	19197.4	24418.8	19197.4	19198	19819.1	19197.4	25041	19197.4
953.08	25164	19177.7	25043.7	19177.7	19178.4	19716	19177.7	25582.6	19177.7
952.98	25513.7	19158	25658	19158	19158.7	19621.3	19158	26122.1	19158
952.88	26230.5	19138.2	26238.9	19138.2	19139.1	19534.1	19138.2	26635.6	19138.2
952.78	26882.6	19118.5	26761.8	19118.5	19119.5	19454.5	19118.5	27098.8	19118.5
952.68	27329.5	19098.7	27202.5	19098.7	19099.9	19382.2	19098.7	27487.1	19098.7
952.58	27997.7	19079	27538.8	19079	19080.3	19316.3	19079	27777.3	19079
952.48	28519	19059.3	27752.3	19059.3	19060.7	19257	19059.3	27951.5	19059.3
952.38	28411.6	19039.5	27830.6	19039.5	19041.2	19203.1	19039.5	27995.9	19039.5
952.28	28337.8	19019.8	27768.5	19019.8	19021.7	19154.3	19019.8	27904.9	19019.8
952.18	28139.5	19000	27568.2	19000	19002.2	19110.1	19000	27680.4	19000
952.08	27766	18980.3	27239.5	18980.3	18982.7	19069.6	18980.3	27331.2	18980.3
951.98	27341	18960.6	26798.3	18960.6	18963.3	19032.8	18960.6	26873.3	18960.6
951.88	26527.7	18940.8	26265.7	18940.8	18943.9	18998.8	18940.8	26326.8	18940.8
951.78	25707.2	18921.1	25665.3	18921.1	18924.6	18967.3	18921.1	25715.1	18921.1
951.68	24960.7	18901.3	25021.8	18901.3	18905.3	18938.1	18901.3	25062.5	18901.3
951.58	23951.3	18881.6	24358.9	18881.6	18886.1	18910.5	18881.6	24392.3	18881.6
951.48	23307.9	18861.9	23697.8	18861.9	18866.9	18884.6	18861.9	23725.6	18861.9
951.38	22496.3	18842.1	23056.7	18842.1	18847.8	18859.8	18842.1	23080.1	18842.1
951.28	21996.7	18822.4	22449.6	18822.4	18828.8	18836.1	18822.4	22469.7	18822.4
951.18	21388.2	18802.6	21886.9	18802.6	18809.8	18813.2	18802.6	21904.6	18802.6
951.08	21072.9	18782.9	21374.9	18782.9	18790.9	18791	18782.9	21391.1	18782.9
950.98	20750.7	18763.2	20917	18763.2	18772.1	18769.4	18763.2	20932.2	18763.2
950.88	20427	18743.4	20513.7	18743.4	18753.5	18748.1	18743.4	20528.4	18743.4
950.78	20110	18723.7	20163.1	18723.7	18734.9	18727.2	18723.7	20177.9	18723.7
950.68	19877.4	18703.9	19862.4	18703.9	18716.5	18706.6	18703.9	19877.6	18703.9
950.58	19585.4	18684.2	19607.2	18684.2	18698.2	18686.2	18684.2	19623.1	18684.2
950.48	19573.7	18664.5	19392.5	18664.5	18680	18665.9	18664.5	19409.6	18664.5
950.38	19443.4	18644.7	19213.5	18644.7	18662.1	18645.8	18644.7	19231.9	18644.7
950.28	19241.7	18625	19065	18625	18644.3	18625.8	18625	19085	18625
950.18	19106.9	18605.2	18942.4	18605.2	18626.6	18605.8	18605.2	18964.4	18605.2
950.08	19109.4	18585.5	18841.4	18585.5	18609.3	18585.9	18585.5	18865.6	18585.5
949.98	18896.4	18565.8	18758.2	18565.8	18592.1	18566.1	18565.8	18784.8	18565.8
949.88	18834	18546	18689.4	18546	18575.1	18546.2	18546	18718.7	18546
949.78	18912.3	18526.3	18632.1	18526.3	18558.5	18526.4	18526.3	18664.5	18526.3
949.68	18793.5	18506.5	18583.9	18506.5	18542.1	18506.7	18506.5	18619.6	18506.5
949.58	18695.4	18486.8	18542.9	18486.8	18526	18486.9	18486.8	18582.2	18486.8
949.48	18674.1	18467.1	18507.3	18467.1	18510.3	18467.1	18467.1	18550.6	18467.1
949.38	18684.2	18447.3	18476	18447.3	18494.9	18447.4	18447.3	18523.6	18447.3
949.28	18615.7	18427.6	18447.8	18427.6	18479.9	18427.6	18427.6	18500.1	18427.6
949.18	18563.2	18407.8	18422	18407.8	18465.3	18407.9	18407.8	18479.4	18407.8
949.08	18499.3	18388.1	18397.9	18388.1	18451.2	18388.1	18388.1	18460.9	18388.1
948.98	18336.2	18368.4	18375.1	18368.4	18437.5	18368.4	18368.4	18444.2	18368.4
948.88	18445	18348.6	18353.2	18348.6	18424.1	18348.6	18348.6	18428.7	18348.6
948.78	18470.3	18328.9	18332	18328.9	18411.6	18328.9	18328.9	18414.6	18328.9
948.68	18491.9	18309.1	18311.2	18309.1	18399.5	18309.2	18309.1	18401.5	18309.1
948.58	18412.5	18289.4	18290.8	18289.4	18387.8	18289.4	18289.4	18389.2	18289.4
948.48	18136	18269.7	18270.6	18269.7	18377	18269.7	18269.7	18377.9	18269.7
948.38	18169.2	18249.9	18250.5	18249.9	18366.8	18249.9	18249.9	18367.3	18249.9
948.28	18152.6	18230.2	18230.6	18230.2	18357.1	18230.2	18230.2	18357.5	18230.2
948.18	18178	18210.4	18210.7	18210.4	18348.3	18210.4	18210.4	18348.5	18210.4
948.08	18268.8	18190.7	18190.9	18190.7	18340.3	18190.7	18190.7	18340.4	18190.7
947.98	18184.4	18171	18171.1	18171	18333	18171	18171	18333	18171
947.88	18249	18151.2	18151.3	18151.2	18326.3	18151.2	18151.2	18326.4	18151.2
947.78	18246.8	18131.5	18131.5	18131.5	18320.9	18131.5	18131.5	18321	18131.5
947.68	18191.3	18111.7	18111.8	18111.7	18316.2	18111.7	18111.7	18316.3	18111.7
947.58	18313.2	18092	18092	18092	18312.3	18092	18092	18312.3	18092
947.48	18206	18072.3	18072.3	18072.3	18309.6	18072.3	18072.3	18309.6	18072.3
947.38	18213.6	18052.5	18052.5	18052.5	18307.8	18052.5	18052.5	18307.8	18052.5
947.28	18284.7	18032.8	18032.8	18032.8	18306.9	18032.8	18032.8	18306.9	18032.8
947.18	18449.6	18013	18013.1	18013	18307.1	18013	18013	18307.1	18013
947.08	18460.7	17993.3	17993.3	17993.3	18308.5	17993.3	17993.3	18308.5	17993.3
946.98	18411.9	17973.6	17973.6	17973.6	18310.8	17973.6	17973.6	18310.8	17973.6
946.88	18247.3	17953.8	17953.8	17953.8	18314.1	17953.8	17953.8	18314.1	17953.8
946.78	18412	17934.1	17934.1	17934.1	18318.8	17934.1	17934.1	18318.8	17934.1
946.68	18498.3	17914.4	17914.4	17914.4	18324.4	17914.4	17914.4	18324.4	17914.4
946.58	18409	17894.6	17894.6	17894.6	18330.9	17894.6	17894.6	18330.9	17894.6
946.48	18422	17874.9	17874.9	17874.9	18339	17874.9	17874.9	18339	17874.9
946.38	18279.8	17855.1	17855.1	17855.1	18347.9	17855.1	17855.1	18347.9	17855.1
946.28	18348.5	17835.4	17835.4	17835.4	18357.7	17835.4	17835.4	18357.7	17835.4
946.18	18297	17815.7	17815.7	17815.7	18368.7	17815.7	17815.7	18368.7	17815.7
946.08	18379	17795.9	17795.9	17795.9	18380.7	17795.9	17795.9	18380.7	17795.9
945.98	18329.9	17776.2	17776.2	17776.2	18393.5	17776.2	17776.2	18393.5	17776.2
945.88	18311.6	17756.4	17756.4	17756.4	18407.3	17756.4	17756.4	18407.3	17756.4
945.78	18250	17736.7	17736.7	17736.7	18422	17736.7	17736.7	18422	17736.7
945.68	18126.4	17717	17717	17717	18437.3	17717	17717	18437.3	17717
945.58	18213.1	17697.2	17697.2	17697.2	18453.2	17697.2	17697.2	18453.2	17697.2
945.48	18208.3	17677.5	17677.5	17677.5	18470	17677.5	17677.5	18470	17677.5
945.38	18237.9	17657.7	17657.7	17657.7	18487.1	17657.7	17657.7	18487.1	17657.7
945.28	18225.4	17638	17638	17638	18504.5	17638	17638	18504.5	17638
945.18	18069	17618.3	17618.3	17618.3	18522.3	17618.3	17618.3	18522.3	17618.3
945.08	18254	17598.5	17598.5	17598.5	18540.1	17598.5	17598.5	18540.1	17598.5
944.98	18367	17578.8	17578.8	17578.8	18558	17578.8	17578.8	18558	17578.8
944.88	18454	17559	17559	17559	18575.7	17559	17559	18575.7	17559
944.78	18535.6	17539.3	17539.3	17539.3	18593.1	17539.3	17539.3	18593.1	17539.3
944.68	18730.9	17519.6	17519.6	17519.6	18610	17519.6	17519.6	18610	17519.6
944.58	18845.4	17499.8	17499.8	17499.8	18626.5	17499.8	17499.8	18626.5	17499.8
944.48	18959.8	17480.1	17480.1	17480.1	18641.8	17480.1	17480.1	18641.8	17480.1
944.38	18935.4	17460.3	17460.3	17460.3	18656.4	17460.3	17460.3	18656.4	17460.3
944.28	18773.1	17440.6	17440.6	17440.6	18670.1	17440.6	17440.6	18670.1	17440.6
944.18	18939.1	17420.9	17420.9	17420.9	18682	17420.9	17420.9	18682	17420.9
944.08	19104	17401.1	17401.1	17401.1	18692.6	17401.1	17401.1	18692.6	17401.1
943.98	19043.4	17381.4	17381.4	17381.4	18701.9	17381.4	17381.4	18701.9	17381.4
943.88	19037	17361.6	17361.6	17361.6	18709.1	17361.6	17361.6	18709.1	17361.6
943.78	19007.7	17341.9	17341.9	17341.9	18714.2	17341.9	17341.9	18714.2	17341.9
943.68	19163.9	17322.2	17322.2	17322.2	18717.5	17322.2	17322.2	18717.5	17322.2
943.58	19024.3	17302.4	17302.4	17302.4	18718.7	17302.4	17302.4	18718.7	17302.4
943.48	18915.9	17282.7	17282.7	17282.7	18716.9	17282.7	17282.7	18716.9	17282.7
943.38	18814.2	17262.9	17262.9	17262.9	18713	17262.9	17262.9	18713	17262.9
943.28	18759.6	17243.2	17243.2	17243.2	18707.1	17243.2	17243.2	18707.1	17243.2
943.18	18697	17223.5	17223.5	17223.5	18697.4	17223.5	17223.5	18697.4	17223.5
943.08	18574	17203.7	17203.7	17203.7	18685.4	17203.7	17203.7	18685.4	17203.7
942.98	18589.3	17184	17184	17184	18671.2	17184	17184	18671.2	17184
942.88	18566.1	17164.2	17164.2	17164.2	18653.5	17164.2	17164.2	18653.5	17164.2
942.78	18350	17144.5	17144.5	17144.5	18633	17144.5	17144.5	18633	17144.5
942.68	18473.2	17124.8	17124.8	17124.8	18610.1	17124.8	17124.8	18610.1	17124.8
942.58	18424.4	17105	17105	17105	18584.3	17105	17105	18584.3	17105
942.48	18398.8	17085.3	17085.3	17085.3	18555.2	17085.3	17085.3	18555.2	17085.3
942.38	18297	17065.5	17065.5	17065.5	18523.9	17065.5	17065.5	18523.9	17065.5
942.28	18363.6	17045.8	17045.8	17045.8	18490.3	17045.8	17045.8	18490.3	17045.8
942.18	18247.5	17026.1	17026.1	17026.1	18453.2	17026.1	17026.1	18453.2	17026.1
942.08	18196.5	17006.3	17006.3	17006.3	18414.2	17006.3	17006.3	18414.2	17006.3
941.98	18305.8	16986.6	16986.6	16986.6	18373.2	16986.6	16986.6	18373.2	16986.6
941.88	18260.4	16966.8	16966.8	16966.8	18329.4	16966.8	16966.8	18329.4	16966.8
941.78	18184.6	16947.1	16947.1	16947.1	18283.7	16947.1	16947.1	18283.7	16947.1
941.68	18164.7	16927.4	16927.4	16927.4	18236.5	16927.4	16927.4	18236.5	16927.4
941.58	18248.2	16907.6	16907.6	16907.6	18187.3	16907.6	16907.6	18187.3	16907.6
941.48	18063.1	16887.9	16887.9	16887.9	18136.3	16887.9	16887.9	18136.3	16887.9
941.38	17963.2	16868.1	16868.1	16868.1	18084.3	16868.1	16868.1	18084.3	16868.1
941.28	17948.8	16848.4	16848.4	16848.4	18031	16848.4	16848.4	18031	16848.4
941.18	18003.2	16828.7	16828.7	16828.7	17976.4	16828.7	16828.7	17976.4	16828.7
941.08	18061.9	16808.9	16808.9	16808.9	17921	16808.9	16808.9	17921	16808.9
940.98	17944.7	16789.2	16789.2	16789.2	17865.1	16789.2	16789.2	17865.1	16789.2
940.88	17894.4	16769.4	16769.4	16769.4	17808.3	16769.4	16769.4	17808.4	16769.4
940.78	17984.7	16749.7	16749.7	16749.7	17751.3	16749.7	16749.7	17751.3	16749.7
940.68	17859	16730	16730	16730	17694.1	16730	16730	17694.1	16730
940.58	17844.4	16710.2	16710.2	16710.2	17636.7	16710.2	16710.2	17636.7	16710.2
940.48	17687.7	16690.5	16690.5	16690.5	17579.4	16690.5	16690.5	17579.5	16690.5
940.38	17594.3	16670.7	16670.7	16670.8	17522.3	16670.7	16670.7	17522.3	16670.7
940.28	17606	16651	16651	16651.1	17465.4	16651	16651	17465.5	16651
940.18	17472.7	16631.3	16631.3	16631.3	17409.1	16631.3	16631.3	17409.2	16631.3
940.08	17303.6	16611.5	16611.5	16611.6	17353.2	16611.5	16611.5	17353.4	16611.5
939.98	17198.8	16591.8	16591.8	16592	17297.8	16591.8	16591.8	17298	16591.8
939.88	17000.5	16572	16572	16572.3	17243.4	16572	16572	17243.7	16572
939.78	16944.7	16552.3	16552.3	16552.7	17189.7	16552.3	16552.3	17190.1	16552.3
939.68	17022.9	16532.6	16532.6	16533.1	17136.6	16532.6	16532.6	17137.1	16532.6
939.58	16999.7	16512.8	16512.8	16513.5	17084.7	16512.8	16512.8	17085.4	16512.8
939.48	16944.7	16493.1	16493.1	16494	17033.8	16493.1	16493.1	17034.7	16493.1
939.38	16808.6	16473.3	16473.3	16474.6	16983.6	16473.3	16473.3	16984.9	16473.3
939.28	16724.8	16453.6	16453.6	16455.4	16934.6	16453.6	16453.6	16936.4	16453.6
939.18	16734.3	16433.9	16433.9	16436.2	16886.8	16433.9	16433.9	16889.2	16433.9
939.08	16535.4	16414.1	16414.1	16417.3	16839.9	16414.1	16414.1	16843.1	16414.1
938.98	16478.4	16394.4	16394.4	16398.7	16793.9	16394.4	16394.4	16798.2	16394.4
938.88	16547.4	16374.6	16374.6	16380.3	16749.5	16374.6	16374.6	16755.2	16374.6
938.78	16597.2	16354.9	16354.9	16362.4	16705.9	16354.9	16354.9	16713.4	16354.9
938.68	16513	16335.2	16335.2	16345	16663.2	16335.2	16335.2	16673.1	16335.2
938.58	16466	16315.4	16315.4	16328.3	16622	16315.4	16315.4	16634.9	16315.4
938.48	16599.8	16295.7	16295.7	16312.4	16581.7	16295.7	16295.7	16598.4	16295.7
938.38	16676.1	16275.9	16275.9	16297.5	16542.3	16275.9	16275.9	16563.9	16275.9
938.28	16674.4	16256.2	16256.2	16283.9	16504.1	16256.2	16256.2	16531.8	16256.2
938.18	16626.2	16236.5	16236.5	16271.9	16466.9	16236.5	16236.5	16502.4	16236.5
938.08	16611.1	16216.7	16216.7	16261.7	16430.6	16216.7	16216.7	16475.6	16216.7
937.98	16595.9	16197	16197	16254	16395.2	16197	16197	16452.2	16197
937.88	16578.8	16177.2	16177.2	16248.8	16360.9	16177.2	16177.2	16432.5	16177.2
937.78	16847.7	16157.5	16157.5	16247.2	16327.3	16157.5	16157.5	16417.1	16157.5
937.68	16658.3	16137.8	16137.8	16249.2	16294.5	16137.8	16137.8	16405.9	16137.8
937.58	16652.9	16118	16118	16256.2	16262.8	16118	16118	16401	16118
937.48	16685.3	16098.3	16098.3	16268.2	16231.7	16098.3	16098.3	16401.7	16098.3
937.38	16897.6	16078.5	16078.5	16286.8	16201.3	16078.5	16078.5	16409.5	16078.5
937.28	16823.8	16058.8	16058.8	16312.2	16171.7	16058.8	16058.8	16425.1	16058.8
937.18	16707.9	16039.1	16039.1	16346	16142.8	16039.1	16039.1	16449.7	16039.1
937.08	16991.6	16019.3	16019.3	16388.9	16114.4	16019.3	16019.3	16484	16019.3
936.98	17134.6	15999.6	15999.6	16441.9	16086.7	15999.6	15999.6	16529	15999.6
936.88	17112.3	15979.8	15979.8	16506.5	16059.6	15979.8	15979.8	16586.3	15979.8
936.78	17066.8	15960.1	15960.1	16583	16033	15960.1	15960.1	16655.9	15960.1
936.68	17007.2	15940.4	15940.4	16673.6	16006.9	15940.4	15940.4	16740.1	15940.4
936.58	17235.9	15920.6	15920.6	16777.3	15981.4	15920.6	15920.6	16838.1	15920.6
936.48	17322	15900.9	15900.9	16897.3	15956.2	15900.9	15900.9	16952.6	15900.9
936.38	17553.7	15881.2	15881.1	17031.1	15931.5	15881.1	15881.1	17081.5	15881.1
936.28	17409.2	15861.4	15861.4	17181.7	15907.2	15861.4	15861.4	17227.5	15861.4
936.18	17454.1	15841.7	15841.7	17346.3	15883.3	15841.7	15841.7	17388	15841.7
936.08	17668.1	15822	15821.9	17526.1	15859.6	15821.9	15821.9	17563.9	15821.9
935.98	17838	15802.4	15802.2	17718.3	15836.3	15802.2	15802.2	17752.6	15802.2
935.88	18001.3	15782.8	15782.4	17922	15813.4	15782.4	15782.4	17953.3	15782.4
935.78	18051.5	15763.4	15762.7	18134.2	15790.7	15762.7	15762.7	18162.8	15762.7
935.68	18236.5	15744.2	15743	18351.9	15768.2	15743	15743	18378.3	15743
935.58	18319.2	15725.3	15723.2	18571.2	15746	15723.2	15723.2	18596	15723.2
935.48	18654.1	15707	15703.5	18788	15724	15703.5	15703.5	18812.1	15703.5
935.38	18713	15689.7	15683.7	18996.8	15702.2	15683.7	15683.7	19021.2	15683.7
935.28	18807.4	15673.9	15664	19194	15680.6	15664	15664	19220.5	15664
935.18	19090.1	15660.5	15644.3	19371.6	15659.2	15644.3	15644.3	19402.7	15644.3
935.08	19151.2	15650.7	15624.5	19528	15637.9	15624.5	15624.5	19567.6	15624.5
934.98	19382.6	15646.5	15604.8	19653.9	15616.8	15604.8	15604.8	19707.7	15604.8
934.88	19408.5	15650.3	15585	19749.8	15595.8	15585	15585	19825.8	15585
934.78	19611.4	15666.3	15565.3	19807.9	15574.9	15565.3	15565.3	19918.5	15565.3
934.68	19755.9	15698.8	15545.6	19829.3	15554.1	15545.6	15545.6	19991.1	15545.6
934.58	20167.6	15755.9	15525.8	19810.2	15533.5	15525.8	15525.8	20048	15525.8
934.48	20250.3	15845.7	15506.1	19752	15512.9	15506.1	15506.1	20098.4	15506.1
934.38	20440.4	15980.6	15486.3	19655.6	15492.4	15486.3	15486.3	20155.9	15486.3
934.28	20779.8	16175.2	15466.6	19522.5	15472	15466.6	15466.6	20236.5	15466.6
934.18	21088.7	16446.4	15446.9	19358.1	15451.7	15446.9	15446.9	20362.5	15446.9
934.08	21288.7	16818.5	15427.1	19163.9	15431.4	15427.1	15427.1	20559.5	15427.1
933.98	21469.1	17309.5	15407.4	18947.9	15411.2	15407.4	15407.4	20853.8	15407.4
933.88	21686	17954.7	15387.6	18712	15391	15387.6	15387.6	21282.4	15387.6
933.78	22154.2	18770.2	15367.9	18464.3	15370.9	15367.9	15367.9	21869.6	15367.9
933.68	22880.4	19788	15348.2	18208.2	15350.8	15348.2	15348.2	22650.6	15348.2
933.58	23599.4	21021.8	15328.4	17949.4	15330.7	15328.4	15328.4	23645.1	15328.4
933.48	24571	22481.5	15308.7	17692.1	15310.7	15308.7	15308.7	24867	15308.7
933.38	25392.7	24164.3	15288.9	17440	15290.7	15288.9	15288.9	26317.1	15288.9
933.28	27044.5	26038.6	15269.2	17196.5	15270.8	15269.2	15269.2	27967.4	15269.2
933.18	28830.9	28063.3	15249.5	16964	15250.8	15249.5	15249.5	29779.2	15249.5
933.08	30814.6	30156.9	15229.7	16744.3	15230.9	15229.7	15229.7	31672.6	15229.7
932.98	32847.2	32220.8	15210	16539.2	15211	15210	15210	33551.1	15210
932.88	34976.3	34137	15190.2	16348.7	15191.2	15190.2	15190.2	35296.3	15190.2
932.78	36757.7	35774.6	15170.5	16174.3	15171.3	15170.5	15170.5	36779.3	15170.5
932.68	38334	37008.8	15150.8	16014.2	15151.5	15150.8	15150.8	37872.9	15150.8
932.58	39335.7	37747.9	15131	15870.2	15131.6	15131	15131	38487.7	15131
932.48	39851.7	37907.3	15111.3	15739.2	15111.8	15111.3	15111.3	38535.9	15111.3
932.38	39090.8	37500.4	15091.5	15622.9	15092	15091.5	15091.5	38032.2	15091.5
932.28	38008.1	36526.6	15071.8	15518	15072.2	15071.8	15071.8	36973.2	15071.8
932.18	35892	35095.6	15052.1	15425.1	15052.4	15052.1	15052.1	35469	15052.1
932.08	33563.2	33300.8	15032.3	15342.1	15032.6	15032.3	15032.3	33610.9	15032.3
931.98	31254.8	31277.4	15012.6	15268.6	15012.8	15012.6	15012.6	31533.6	15012.6
931.88	28686.3	29149.7	14992.8	15203.2	14993.1	14992.8	14992.8	29360.2	14992.8
931.78	26346	27032.5	14973.1	15144.9	14973.3	14973.1	14973.1	27204.5	14973.1
931.68	24233.2	25013.4	14953.4	15093	14953.5	14953.4	14953.4	25153.2	14953.4
931.58	22284.4	23166.9	14933.6	15046.4	14933.8	14933.6	14933.6	23279.8	14933.6
931.48	20696.9	21522	14913.9	15004.6	14914	14913.9	14913.9	21612.8	14913.9
931.38	19439.1	20106.6	14894.1	14966.5	14894.3	14894.1	14894.1	20179.1	14894.1
931.28	18571.2	18913	14874.4	14932.1	14874.5	14874.4	14874.4	18970.8	14874.4
931.18	17704.3	17931.8	14854.7	14900.2	14854.7	14854.7	14854.7	17977.4	14854.7
931.08	17056	17142.3	14834.9	14870.8	14835	14834.9	14834.9	17178.3	14834.9
930.98	16618.7	16515.8	14815.2	14843.2	14815.2	14815.2	14815.2	16543.9	14815.2
930.88	16295.2	16032	14795.4	14817.3	14795.5	14795.4	14795.4	16053.9	14795.4
930.78	16129.2	15658.7	14775.7	14792.6	14775.7	14775.7	14775.7	15675.7	14775.7
930.68	15767.8	15378.9	14756	14769	14756	14756	14756	15392	14756
930.58	15558.6	15168.1	14736.2	14746.2	14736.3	14736.2	14736.2	15178.1	14736.2
930.48	15266.2	15011.8	14716.5	14724.1	14716.5	14716.5	14716.5	15019.5	14716.5
930.38	15176.9	14895.7	14696.7	14702.5	14696.8	14696.7	14696.7	14901.5	14696.7
930.28	15238.4	14808.9	14677	14681.3	14677	14677	14677	14813.3	14677
930.18	15042.6	14743.6	14657.3	14660.5	14657.3	14657.3	14657.3	14746.9	14657.3
930.08	14996.3	14693	14637.5	14639.9	14637.5	14637.5	14637.5	14695.4	14637.5
929.98	14888.3	14653.1	14617.8	14619.6	14617.8	14617.8	14617.8	14654.9	14617.8
929.88	14840.3	14620.1	14598	14599.4	14598	14598	14598	14621.4	14598
929.78	14787.5	14591.9	14578.3	14579.3	14578.3	14578.3	14578.3	14592.9	14578.3
929.68	14662.9	14566.8	14558.6	14559.3	14558.6	14558.6	14558.6	14567.6	14558.6
929.58	14641.8	14543.8	14538.8	14539.3	14538.8	14538.8	14538.8	14544.3	14538.8
929.48	14599.5	14522	14519.1	14519.5	14519.1	14519.1	14519.1	14522.4	14519.1
929.38	14635.7	14501	14499.3	14499.6	14499.3	14499.3	14499.3	14501.3	14499.3
929.28	14579.3	14480.6	14479.6	14479.8	14479.6	14479.6	14479.6	14480.8	14479.6
929.18	14554.5	14460.4	14459.9	14460	14459.9	14459.9	14459.9	14460.5	14459.9
929.08	14416.1	14440.4	14440.1	14440.2	14440.1	14440.1	14440.1	14440.5	14440.1
928.98	14404.5	14420.5	14420.4	14420.4	14420.4	14420.4	14420.4	14420.6	14420.4
928.88	14309.5	14400.7	14400.6	14400.7	14400.6	14400.6	14400.6	14400.8	14400.6
928.78	14380.9	14380.9	14380.9	14380.9	14380.9	14380.9	14380.9	14381	14380.9
928.68	14442.1	14442.1	14442.1	14442.1	14442.1	14442.1	14442.1	14442.1	14442.1
928.58	14383.5	14383.5	14383.5	14383.5	14383.5	14383.5	14383.5	14383.5	14383.5
928.48	14357.1	14357.1	14357.1	14357.1	14357.1	14357.1	14357.1	14357.1	14357.1
928.38	14257.2	14257.2	14257.2	14257.2	14257.2	14257.2	14257.2	14257.2	14257.2
928.28	14350.8	14350.8	14350.8	14350.8	14350.8	14350.8	14350.8	14350.8	14350.8
928.18	14347.3	14347.3	14347.3	14347.3	14347.3	14347.3	14347.3	14347.3	14347.3
928.08	14269.4	14269.4	14269.4	14269.4	14269.4	14269.4	14269.4	14269.4	14269.4
927.98	14302.9	14302.9	14302.9	14302.9	14302.9	14302.9	14302.9	14302.9	14302.9
927.88	14341	14341	14341	14341	14341	14341	14341	14341	14341
927.78	14101.6	14101.6	14101.6	14101.6	14101.6	14101.6	14101.6	14101.6	14101.6
927.68	14316	14316	14316	14316	14316	14316	14316	14316	14316
927.58	14256.4	14256.4	14256.4	14256.4	14256.4	14256.4	14256.4	14256.4	14256.4
927.48	14307.4	14307.4	14307.4	14307.4	14307.4	14307.4	14307.4	14307.4	14307.4
927.38	14186.5	14186.5	14186.5	14186.5	14186.5	14186.5	14186.5	14186.5	14186.5
927.28	14353.3	14353.3	14353.3	14353.3	14353.3	14353.3	14353.3	14353.3	14353.3
927.18	14348.4	14348.4	14348.4	14348.4	14348.4	14348.4	14348.4	14348.4	14348.4
927.08	14372.7	14372.7	14372.7	14372.7	14372.7	14372.7	14372.7	14372.7	14372.7
926.98	14199.1	14199.1	14199.1	14199.1	14199.1	14199.1	14199.1	14199.1	14199.1
926.88	14187.1	14187.1	14187.1	14187.1	14187.1	14187.1	14187.1	14187.1	14187.1
926.78	14164.8	14164.8	14164.8	14164.8	14164.8	14164.8	14164.8	14164.8	14164.8
926.68	14149.5	14149.5	14149.5	14149.5	14149.5	14149.5	14149.5	14149.5	14149.5
926.58	14357	14357	14357	14357	14357	14357	14357	14357	14357
926.48	14275.5	14275.5	14275.5	14275.5	14275.5	14275.5	14275.5	14275.5	14275.5
926.38	14283.1	14283.1	14283.1	14283.1	14283.1	14283.1	14283.1	14283.1	14283.1
926.28	14188.9	14188.9	14188.9	14188.9	14188.9	14188.9	14188.9	14188.9	14188.9
926.18	14466.1	14466.1	14466.1	14466.1	14466.1	14466.1	14466.1	14466.1	14466.1
926.08	14199.5	14199.5	14199.5	14199.5	14199.5	14199.5	14199.5	14199.5	14199.5
925.98	14166.9	14166.9	14166.9	14166.9	14166.9	14166.9	14166.9	14166.9	14166.9
925.88	14203.1	14203.1	14203.1	14203.1	14203.1	14203.1	14203.1	14203.1	14203.1
925.78	14225.4	14225.4	14225.4	14225.4	14225.4	14225.4	14225.4	14225.4	14225.4
925.68	14084.9	14084.9	14084.9	14084.9	14084.9	14084.9	14084.9	14084.9	14084.9
925.58	14179	14179	14179	14179	14179	14179	14179	14179	14179
925.48	14292.6	14292.6	14292.6	14292.6	14292.6	14292.6	14292.6	14292.6	14292.6
925.38	14127.7	14127.7	14127.7	14127.7	14127.7	14127.7	14127.7	14127.7	14127.7
925.28	14236.3	14236.3	14236.3	14236.3	14236.3	14236.3	14236.3	14236.3	14236.3
925.18	14205.4	14205.4	14205.4	14205.4	14205.4	14205.4	14205.4	14205.4	14205.4
925.08	14094.1	14094.1	14094.1	14094.1	14094.1	14094.1	14094.1	14094.1	14094.1

## Sheet: Fig. 2a
Potential	Faradaic efficiency	Error bar	Current density	Error bar
V vs RHE	%	%	mA cm-2	mA cm-2
	H2
-0.84	93.8669	4.2409	68.05	1.0981
-0.96	96.7583	1.22665	79.57	0.79831
-1.07	94.7615	2.38339	95.19	0.15716
-1.17	91.6431	2.59469	108.3	0.45826
-1.33	91.3561	2.74963	124	0.92916
-1.45	90.8502	4.42606	138.5	1.50997
-1.59	91.8695	4.26133	152.5	1.40005

## Sheet: Fig. 2b
Potential (V vs RHE)	Faradaic efficiency	Error bar	Faradaic efficiency	Error bar	Faradaic efficiency	Error bar	Faradaic efficiency	Error bar	Faradaic efficiency	Error bar	Faradaic efficiency	Error bar	Faradaic efficiency	Error bar	Current density	Error bar
	%	%	%	%	%	%	%	%	%	%	%	%	%	%	mA cm-2	mA cm-2
	H2		CO		HCOOH		C2H4		EtOH		Acetate		n-PrOH
-0.84	99.499	2.75136	0.80556	0.49564	0	0	0	0	0	0	0	0	0	0	72.8333	3.04357
-0.96	97.0935	2.96142	4.09497	0.152753	0	0	0	0	0	0	0	0	0	0	78.9333	5.20032
-1.07	54.2114	3.85876	22.0843	3.3048	9.94358	1.52978	4.5527	1.04083	0	0	0	0	0	0	98.1667	1.76163
-1.17	15.0903	2.40069	32.4341	0.23094	19.3065	0.53629	17.8755	0.873689	8.58068	1.26623	0	0	6.56737	0.793725	148	6.2482
-1.33	7.29849	0.29729	17.7544	0.47041	14.9911	0.20536	35.8703	0.750555	17.9608	0.832666	0	0	8.70181	0.52915	376.967	8.08723
-1.45	6.28571	0.11547	8.36609	0.264575	6.01176	0.22686	46.6526	0.288675	24.5008	0.862168	2.3871	0.43589	10.1355	0.896289	665.9	13.6011
-1.59	49.0244	3.29292	1.56105	0.18894	1.22166	0.05817	21.9375	2.15948	16.2051	0.321455	4.16268	0.1784	3.74641	0.208167	1319	19.6723

## Sheet: Fig. 2c
Gas flow rate	C2+ current density	SPCE
sccm	mA cm-2	%
50	734.988	3.16742
30	707.88	5.08433
20	737.291	7.94336
15	812.529	11.6719
10	796.925	17.1717
5	650.222	28.0212
2	505.238	54.4258

## Sheet: Fig. 2d
Time	Current density	Time	Current density	Time	C2+ Faradaic efficiency
h	A cm-2	h	A cm-2	h	%
2.77778e-05	-0.7656	29.1417	-0.6646	1	72.1
5.55556e-05	-0.765	29.1417	-0.6646	3	70.3906
8.33333e-05	-0.7656	29.1417	-0.6646	5	71.4069
0.000111111	-0.7656	29.1418	-0.6646	7	75.8314
0.000138889	-0.7658	29.1418	-0.6646	9	75.5606
0.000166667	-0.7662	29.1418	-0.6646	10	79.6796
0.000194444	-0.7664	29.1419	-0.6646	11	76.955
0.000222222	-0.7676	29.1419	-0.6646	12	78.1615
0.00025	-0.7688	29.1419	-0.6646	13	77.8446
0.000277778	-0.7694	29.1419	-0.6646	14	77.4958
0.000305556	-0.77	29.142	-0.6646	15	78.5471
0.000333333	-0.7702	29.142	-0.6646	16	83.3188
0.000361111	-0.7704	29.142	-0.6646	17	82.997
0.000388889	-0.771	29.1421	-0.6646	18	81.683
0.000416667	-0.7718	29.1421	-0.6646	19	80.3018
0.000444444	-0.7726	29.1421	-0.6646	20	84.4867
0.000472222	-0.7728	29.1421	-0.6646	22	80.2092
0.0005	-0.7732	29.1422	-0.6646	24	79.3481
0.000527778	-0.7736	29.1422	-0.6646	26	80.3736
0.000555556	-0.7736	29.1422	-0.6646	28	79.136
0.000583333	-0.7744	29.1423	-0.6646	29	76.5872
0.000611111	-0.7744	29.1423	-0.6646	30	75.0427
0.000638889	-0.7748	29.1423	-0.6646
0.000666667	-0.775	29.1423	-0.6646
0.000694444	-0.775	29.1424	-0.6646
0.000722222	-0.775	29.1424	-0.6646
0.00075	-0.7752	29.1424	-0.6646
0.000777778	-0.7752	29.1424	-0.6646
0.000805556	-0.775	29.1425	-0.6646
0.000833333	-0.775	29.1425	-0.6646
0.000861111	-0.775	29.1425	-0.6646
0.000888889	-0.775	29.1426	-0.6646
0.000916667	-0.775	29.1426	-0.6646
0.000944444	-0.775	29.1426	-0.6646
0.000972222	-0.775	29.1426	-0.6646
0.001	-0.7748	29.1427	-0.6646
0.00103	-0.7748	29.1427	-0.6646
0.00106	-0.7748	29.1427	-0.6646
0.00108	-0.7748	29.1427	-0.6646
0.00111	-0.7748	29.1428	-0.6646
0.00114	-0.7748	29.1428	-0.6646
0.00117	-0.7748	29.1428	-0.6646
0.00119	-0.7748	29.1429	-0.6646
0.00122	-0.7746	29.1429	-0.6646
0.00125	-0.7746	29.1429	-0.6646
0.00128	-0.7746	29.1429	-0.6646
0.00131	-0.7746	29.143	-0.6646
0.00133	-0.7744	29.143	-0.6646
0.00136	-0.7744	29.143	-0.6646
0.00139	-0.7744	29.1431	-0.6646
0.00142	-0.7744	29.1431	-0.6646
0.00144	-0.7744	29.1431	-0.6646
0.00147	-0.7744	29.1431	-0.6646
0.0015	-0.7744	29.1432	-0.6646
0.00153	-0.7746	29.1432	-0.6646
0.00156	-0.7744	29.1432	-0.6646
0.00158	-0.7744	29.1432	-0.6646
0.00161	-0.7744	29.1433	-0.6646
0.00164	-0.7744	29.1433	-0.6646
0.00167	-0.7742	29.1433	-0.6646
0.00169	-0.7742	29.1434	-0.6646
0.00172	-0.7742	29.1434	-0.6646
0.00175	-0.7742	29.1434	-0.6646
0.00178	-0.774	29.1434	-0.6646
0.00181	-0.774	29.1435	-0.6646
0.00183	-0.774	29.1435	-0.6646
0.00186	-0.774	29.1435	-0.6646
0.00189	-0.774	29.1436	-0.6646
0.00192	-0.7738	29.1436	-0.6646
0.00194	-0.7738	29.1436	-0.6646
0.00197	-0.7738	29.1436	-0.6646
0.002	-0.7738	29.1437	-0.6646
0.00203	-0.7738	29.1437	-0.6646
0.00206	-0.7736	29.1437	-0.6646
0.00208	-0.7736	29.1438	-0.6646
0.00211	-0.7736	29.1438	-0.6646
0.00214	-0.7736	29.1438	-0.6646
0.00217	-0.7736	29.1438	-0.6646
0.00219	-0.7736	29.1439	-0.6646
0.00222	-0.7734	29.1439	-0.6646
0.00225	-0.7734	29.1439	-0.6646
0.00228	-0.7734	29.1439	-0.6646
0.00231	-0.7732	29.144	-0.6646
0.00233	-0.7732	29.144	-0.6646
0.00236	-0.7732	29.144	-0.6646
0.00239	-0.7732	29.1441	-0.6646
0.00242	-0.7732	29.1441	-0.6646
0.00244	-0.7732	29.1441	-0.6646
0.00247	-0.7732	29.1441	-0.6646
0.0025	-0.7732	29.1442	-0.6646
0.00253	-0.773	29.1442	-0.6646
0.00256	-0.773	29.1442	-0.6646
0.00258	-0.773	29.1442	-0.6646
0.00261	-0.773	29.1443	-0.6646
0.00264	-0.773	29.1443	-0.6646
0.00267	-0.7728	29.1443	-0.6646
0.00269	-0.7728	29.1444	-0.6646
0.00272	-0.7728	29.1444	-0.6646
0.00275	-0.7728	29.1444	-0.6646
0.00278	-0.773	29.1444	-0.6646
0.00281	-0.773	29.1445	-0.6646
0.00283	-0.773	29.1445	-0.6646
0.00286	-0.773	29.1445	-0.6646
0.00289	-0.773	29.1446	-0.6646
0.00292	-0.7732	29.1446	-0.6646
0.00294	-0.7732	29.1446	-0.6646
0.00297	-0.7732	29.1446	-0.6646
0.003	-0.7732	29.1447	-0.6646
0.00303	-0.7732	29.1447	-0.6646
0.00306	-0.7732	29.1447	-0.6646
0.00308	-0.7732	29.1447	-0.6646
0.00311	-0.7732	29.1448	-0.6646
0.00314	-0.7732	29.1448	-0.6646
0.00317	-0.7732	29.1448	-0.6646
0.00319	-0.7732	29.1449	-0.6646
0.00322	-0.7732	29.1449	-0.6646
0.00325	-0.7732	29.1449	-0.6646
0.00328	-0.7732	29.1449	-0.6646
0.00331	-0.7732	29.145	-0.6646
0.00333	-0.773	29.145	-0.6646
0.00336	-0.773	29.145	-0.6646
0.00339	-0.773	29.1451	-0.6646
0.00342	-0.773	29.1451	-0.6646
0.00344	-0.773	29.1451	-0.6646
0.00347	-0.773	29.1451	-0.6646
0.0035	-0.773	29.1452	-0.6646
0.00353	-0.773	29.1452	-0.6646
0.00356	-0.7728	29.1452	-0.6646
0.00358	-0.7728	29.1453	-0.6646
0.00361	-0.7728	29.1453	-0.6646
0.00364	-0.7728	29.1453	-0.6646
0.00367	-0.7728	29.1453	-0.6646
0.00369	-0.7728	29.1454	-0.6646
0.00372	-0.7726	29.1454	-0.6646
0.00375	-0.7728	29.1454	-0.6646
0.00378	-0.7726	29.1454	-0.6646
0.00381	-0.7726	29.1455	-0.6646
0.00383	-0.7726	29.1455	-0.6646
0.00386	-0.7726	29.1455	-0.6646
0.00389	-0.7726	29.1456	-0.6646
0.00392	-0.7726	29.1456	-0.6646
0.00394	-0.7726	29.1456	-0.6646
0.00397	-0.7726	29.1456	-0.6646
0.004	-0.7724	29.1457	-0.6646
0.00403	-0.7724	29.1457	-0.6646
0.00406	-0.7724	29.1457	-0.6646
0.00408	-0.7724	29.1457	-0.6646
0.00411	-0.7724	29.1458	-0.6646
0.00414	-0.7724	29.1458	-0.6646
0.00417	-0.7724	29.1458	-0.6646
0.00419	-0.7724	29.1459	-0.6646
0.00422	-0.7724	29.1459	-0.6646
0.00425	-0.7722	29.1459	-0.6646
0.00428	-0.7722	29.1459	-0.6646
0.00431	-0.7722	29.146	-0.6646
0.00433	-0.7722	29.146	-0.6646
0.00436	-0.7722	29.146	-0.6646
0.00439	-0.7722	29.1461	-0.6646
0.00442	-0.7722	29.1461	-0.6646
0.00444	-0.7722	29.1461	-0.6646
0.00447	-0.7722	29.1461	-0.6646
0.0045	-0.7722	29.1462	-0.6646
0.00453	-0.7722	29.1462	-0.6646
0.00456	-0.7722	29.1462	-0.6646
0.00458	-0.7722	29.1462	-0.6646
0.00461	-0.7722	29.1463	-0.6646
0.00464	-0.772	29.1463	-0.6646
0.00467	-0.772	29.1463	-0.6646
0.00469	-0.772	29.1464	-0.6646
0.00472	-0.772	29.1464	-0.6646
0.00475	-0.772	29.1464	-0.6646
0.00478	-0.772	29.1464	-0.6646
0.00481	-0.772	29.1465	-0.6646
0.00483	-0.772	29.1465	-0.6646
0.00486	-0.772	29.1465	-0.6646
0.00489	-0.772	29.1466	-0.6646
0.00492	-0.772	29.1466	-0.6646
0.00494	-0.772	29.1466	-0.6646
0.00497	-0.772	29.1466	-0.6646
0.005	-0.772	29.1467	-0.6646
0.00503	-0.772	29.1467	-0.6646
0.00506	-0.772	29.1467	-0.6646
0.00508	-0.772	29.1468	-0.6646
0.00511	-0.772	29.1468	-0.6646
0.00514	-0.772	29.1468	-0.6646
0.00517	-0.772	29.1468	-0.6646
0.00519	-0.7718	29.1469	-0.6646
0.00522	-0.7718	29.1469	-0.6646
0.00525	-0.7718	29.1469	-0.6646
0.00528	-0.7718	29.1469	-0.6646
0.00531	-0.7718	29.147	-0.6646
0.00533	-0.7718	29.147	-0.6646
0.00536	-0.7718	29.147	-0.6646
0.00539	-0.7718	29.1471	-0.6646
0.00542	-0.7718	29.1471	-0.6646
0.00544	-0.7716	29.1471	-0.6646
0.00547	-0.7716	29.1471	-0.6646
0.0055	-0.7716	29.1472	-0.6646
0.00553	-0.7716	29.1472	-0.6646
0.00556	-0.7716	29.1472	-0.6646
0.00558	-0.7716	29.1472	-0.6646
0.00561	-0.7716	29.1473	-0.6646
0.00564	-0.7716	29.1473	-0.6646
0.00567	-0.7716	29.1473	-0.6646
0.00569	-0.7716	29.1474	-0.6646
0.00572	-0.7716	29.1474	-0.6646
0.00575	-0.7716	29.1474	-0.6648
0.00578	-0.7714	29.1474	-0.6648
0.00581	-0.7714	29.1475	-0.6648
0.00583	-0.7714	29.1475	-0.6648
0.00586	-0.7714	29.1475	-0.6648
0.00589	-0.7714	29.1476	-0.6648
0.00592	-0.7714	29.1476	-0.6648
0.00594	-0.7714	29.1476	-0.6648
0.00597	-0.7714	29.1476	-0.6648
0.006	-0.7714	29.1477	-0.6648
0.00603	-0.7714	29.1477	-0.6648
0.00606	-0.7712	29.1477	-0.6648
0.00608	-0.7712	29.1477	-0.6648
0.00611	-0.7712	29.1478	-0.6648
0.00614	-0.7712	29.1478	-0.6646
0.00617	-0.7712	29.1478	-0.6646
0.00619	-0.7712	29.1479	-0.6646
0.00622	-0.7712	29.1479	-0.6646
0.00625	-0.7712	29.1479	-0.6646
0.00628	-0.7712	29.1479	-0.6646
0.00631	-0.7712	29.148	-0.6646
0.00633	-0.7712	29.148	-0.6646
0.00636	-0.7712	29.148	-0.6646
0.00639	-0.7712	29.1481	-0.6646
0.00642	-0.771	29.1481	-0.6646
0.00644	-0.771	29.1481	-0.6646
0.00647	-0.771	29.1481	-0.6646
0.0065	-0.771	29.1482	-0.6646
0.00653	-0.7708	29.1482	-0.6646
0.00656	-0.7708	29.1482	-0.6646
0.00658	-0.7708	29.1483	-0.6646
0.00661	-0.7708	29.1483	-0.6646
0.00664	-0.7708	29.1483	-0.6646
0.00667	-0.7708	29.1483	-0.6646
0.00669	-0.7708	29.1484	-0.6646
0.00672	-0.7706	29.1484	-0.6646
0.00675	-0.7706	29.1484	-0.6646
0.00678	-0.7706	29.1484	-0.6646
0.00681	-0.7706	29.1485	-0.6646
0.00683	-0.7706	29.1485	-0.6646
0.00686	-0.7706	29.1485	-0.6646
0.00689	-0.7706	29.1486	-0.6646
0.00692	-0.7706	29.1486	-0.6646
0.00694	-0.7706	29.1486	-0.6646
0.00697	-0.7706	29.1486	-0.6646
0.007	-0.7704	29.1487	-0.6646
0.00703	-0.7704	29.1487	-0.6646
0.00706	-0.7704	29.1487	-0.6646
0.00708	-0.7704	29.1487	-0.6646
0.00711	-0.7704	29.1488	-0.6646
0.00714	-0.7702	29.1488	-0.6646
0.00717	-0.7702	29.1488	-0.6646
0.00719	-0.7702	29.1489	-0.6646
0.00722	-0.7702	29.1489	-0.6646
0.00725	-0.7702	29.1489	-0.6646
0.00728	-0.7702	29.1489	-0.6646
0.00731	-0.7702	29.149	-0.6646
0.00733	-0.7702	29.149	-0.6646
0.00736	-0.7702	29.149	-0.6646
0.00739	-0.7702	29.1491	-0.6646
0.00742	-0.77	29.1491	-0.6646
0.00744	-0.77	29.1491	-0.6646
0.00747	-0.77	29.1491	-0.6646
0.0075	-0.77	29.1492	-0.6646
0.00753	-0.77	29.1492	-0.6646
0.00756	-0.77	29.1492	-0.6646
0.00758	-0.77	29.1492	-0.6646
0.00761	-0.7698	29.1493	-0.6646
0.00764	-0.7698	29.1493	-0.6646
0.00767	-0.7696	29.1493	-0.6646
0.00769	-0.7696	29.1494	-0.6646
0.00772	-0.7696	29.1494	-0.6646
0.00775	-0.7694	29.1494	-0.6646
0.00778	-0.7694	29.1494	-0.6646
0.00781	-0.7694	29.1495	-0.6646
0.00783	-0.7694	29.1495	-0.6646
0.00786	-0.7694	29.1495	-0.6646
0.00789	-0.7694	29.1496	-0.6644
0.00792	-0.7694	29.1496	-0.6644
0.00794	-0.7694	29.1496	-0.6644
0.00797	-0.7694	29.1496	-0.6644
0.008	-0.7692	29.1497	-0.6644
0.00803	-0.7692	29.1497	-0.6644
0.00806	-0.7692	29.1497	-0.6644
0.00808	-0.769	29.1498	-0.6644
0.00811	-0.769	29.1498	-0.6644
0.00814	-0.769	29.1498	-0.6644
0.00817	-0.7688	29.1498	-0.6644
0.00819	-0.7688	29.1499	-0.6644
0.00822	-0.7688	29.1499	-0.6644
0.00825	-0.7688	29.1499	-0.6644
0.00828	-0.7688	29.1499	-0.6644
0.00831	-0.7688	29.15	-0.6644
0.00833	-0.7686	29.15	-0.6644
0.00836	-0.7686	29.15	-0.6644
0.00839	-0.7684	29.1501	-0.6644
0.00842	-0.7684	29.1501	-0.6644
0.00844	-0.7682	29.1501	-0.6644
0.00847	-0.7682	29.1501	-0.6644
0.0085	-0.7682	29.1502	-0.6644
0.00853	-0.7682	29.1502	-0.6644
0.00856	-0.768	29.1502	-0.6644
0.00858	-0.768	29.1502	-0.6644
0.00861	-0.768	29.1503	-0.6644
0.00864	-0.768	29.1503	-0.6644
0.00867	-0.7678	29.1503	-0.6644
0.00869	-0.7676	29.1504	-0.6644
0.00872	-0.7676	29.1504	-0.6644
0.00875	-0.7674	29.1504	-0.6644
0.00878	-0.7674	29.1504	-0.6644
0.00881	-0.7674	29.1505	-0.6644
0.00883	-0.7674	29.1505	-0.6644
0.00886	-0.7672	29.1505	-0.6644
0.00889	-0.7672	29.1506	-0.6644
0.00892	-0.7672	29.1506	-0.6644
0.00894	-0.767	29.1506	-0.6644
0.00897	-0.767	29.1506	-0.6644
0.009	-0.767	29.1507	-0.6644
0.00903	-0.767	29.1507	-0.6644
0.00906	-0.767	29.1507	-0.6644
0.00908	-0.7668	29.1507	-0.6644
0.00911	-0.7666	29.1508	-0.6644
0.00914	-0.7666	29.1508	-0.6644
0.00917	-0.7664	29.1508	-0.6644
0.00919	-0.7664	29.1509	-0.6644
0.00922	-0.7664	29.1509	-0.6644
0.00925	-0.7662	29.1509	-0.6644
0.00928	-0.7662	29.1509	-0.6644
0.00931	-0.766	29.151	-0.6644
0.00933	-0.766	29.151	-0.6644
0.00936	-0.766	29.151	-0.6644
0.00939	-0.7658	29.1511	-0.6644
0.00942	-0.7658	29.1511	-0.6644
0.00944	-0.7658	29.1511	-0.6644
0.00947	-0.7658	29.1511	-0.6644
0.0095	-0.7658	29.1512	-0.6644
0.00953	-0.7658	29.1512	-0.6644
0.00956	-0.7656	29.1512	-0.6644
0.00958	-0.7656	29.1513	-0.6644
0.00961	-0.7656	29.1513	-0.6644
0.00964	-0.7656	29.1513	-0.6644
0.00967	-0.7656	29.1513	-0.6644
0.00969	-0.7656	29.1514	-0.6644
0.00972	-0.7654	29.1514	-0.6644
0.00975	-0.7654	29.1514	-0.6644
0.00978	-0.7654	29.1514	-0.6644
0.00981	-0.7654	29.1515	-0.6644
0.00983	-0.7654	29.1515	-0.6644
0.00986	-0.7652	29.1515	-0.6644
0.00989	-0.765	29.1516	-0.6644
0.00992	-0.765	29.1516	-0.6644
0.00994	-0.765	29.1516	-0.6644
0.00997	-0.765	29.1516	-0.6644
0.01	-0.7648	29.1517	-0.6644
0.01003	-0.7648	29.1517	-0.6644
0.01006	-0.7648	29.1517	-0.6644
0.01008	-0.7646	29.1517	-0.6644
0.01011	-0.7646	29.1518	-0.6644
0.01014	-0.7646	29.1518	-0.6644
0.01017	-0.7644	29.1518	-0.6644
0.01019	-0.7644	29.1519	-0.6644
0.01022	-0.7644	29.1519	-0.6644
0.01025	-0.7644	29.1519	-0.6644
0.01028	-0.7642	29.1519	-0.6644
0.01031	-0.764	29.152	-0.6644
0.01033	-0.764	29.152	-0.6644
0.01036	-0.7638	29.152	-0.6644
0.01039	-0.7636	29.1521	-0.6644
0.01042	-0.7634	29.1521	-0.6644
0.01044	-0.7634	29.1521	-0.6644
0.01047	-0.7632	29.1521	-0.6644
0.0105	-0.7632	29.1522	-0.6644
0.01053	-0.7632	29.1522	-0.6644
0.01056	-0.763	29.1522	-0.6644
0.01058	-0.763	29.1522	-0.6644
0.01061	-0.763	29.1523	-0.6644
0.01064	-0.7628	29.1523	-0.6644
0.01067	-0.7628	29.1523	-0.6644
0.01069	-0.7626	29.1524	-0.6644
0.01072	-0.7624	29.1524	-0.6644
0.01075	-0.7616	29.1524	-0.6644
0.01078	-0.7614	29.1524	-0.6644
0.01081	-0.7612	29.1525	-0.6644
0.01083	-0.7612	29.1525	-0.6644
0.01086	-0.761	29.1525	-0.6644
0.01089	-0.761	29.1526	-0.6644
0.01092	-0.761	29.1526	-0.6644
0.01094	-0.7608	29.1526	-0.6644
0.01097	-0.7606	29.1526	-0.6644
0.011	-0.7606	29.1527	-0.6644
0.01103	-0.7604	29.1527	-0.6644
0.01106	-0.7604	29.1527	-0.6644
0.01108	-0.7604	29.1528	-0.6644
0.01111	-0.76	29.1528	-0.6644
0.01114	-0.7598	29.1528	-0.6644
0.01117	-0.7596	29.1528	-0.6644
0.01119	-0.7596	29.1529	-0.6644
0.01122	-0.7596	29.1529	-0.6644
0.01125	-0.7594	29.1529	-0.6644
0.01128	-0.7594	29.1529	-0.6644
0.01131	-0.7594	29.153	-0.6644
0.01133	-0.7594	29.153	-0.6644
0.01136	-0.7594	29.153	-0.6644
0.01139	-0.7592	29.1531	-0.6644
0.01142	-0.7592	29.1531	-0.6644
0.01144	-0.7592	29.1531	-0.6644
0.01147	-0.759	29.1531	-0.6644
0.0115	-0.759	29.1532	-0.6644
0.01153	-0.7588	29.1532	-0.6644
0.01156	-0.7586	29.1532	-0.6644
0.01158	-0.7586	29.1532	-0.6646
0.01161	-0.7582	29.1533	-0.6646
0.01164	-0.7582	29.1533	-0.6646
0.01167	-0.758	29.1533	-0.6646
0.01169	-0.7578	29.1534	-0.6646
0.01172	-0.7574	29.1534	-0.6646
0.01175	-0.7574	29.1534	-0.6646
0.01178	-0.7578	29.1534	-0.6646
0.01181	-0.758	29.1535	-0.6646
0.01183	-0.7582	29.1535	-0.6646
0.01186	-0.7582	29.1535	-0.6646
0.01189	-0.7586	29.1536	-0.6646
0.01192	-0.7586	29.1536	-0.6646
0.01194	-0.7588	29.1536	-0.6646
0.01197	-0.759	29.1536	-0.6646
0.012	-0.7588	29.1537	-0.6646
0.01203	-0.7588	29.1537	-0.6646
0.01206	-0.759	29.1537	-0.6646
0.01208	-0.759	29.1537	-0.6646
0.01211	-0.759	29.1538	-0.6646
0.01214	-0.7592	29.1538	-0.6646
0.01217	-0.7592	29.1538	-0.6646
0.01219	-0.7592	29.1539	-0.6646
0.01222	-0.7594	29.1539	-0.6646
0.01225	-0.7594	29.1539	-0.6646
0.01228	-0.7594	29.1539	-0.6646
0.01231	-0.7594	29.154	-0.6646
0.01233	-0.7594	29.154	-0.6646
0.01236	-0.7596	29.154	-0.6646
0.01239	-0.7596	29.1541	-0.6646
0.01242	-0.7596	29.1541	-0.6646
0.01244	-0.7598	29.1541	-0.6646
0.01247	-0.76	29.1541	-0.6646
0.0125	-0.7602	29.1542	-0.6646
0.01253	-0.7602	29.1542	-0.6646
0.01256	-0.7604	29.1542	-0.6646
0.01258	-0.7604	29.1543	-0.6646
0.01261	-0.7604	29.1543	-0.6646
0.01264	-0.7606	29.1543	-0.6646
0.01267	-0.7606	29.1543	-0.6646
0.01269	-0.7604	29.1544	-0.6646
0.01272	-0.7604	29.1544	-0.6646
0.01275	-0.7604	29.1544	-0.6646
0.01278	-0.7604	29.1544	-0.6646
0.01281	-0.7604	29.1545	-0.6646
0.01283	-0.7606	29.1545	-0.6646
0.01286	-0.7604	29.1545	-0.6646
0.01289	-0.7604	29.1546	-0.6646
0.01292	-0.7604	29.1546	-0.6646
0.01294	-0.7604	29.1546	-0.6646
0.01297	-0.7604	29.1546	-0.6646
0.013	-0.7604	29.1547	-0.6646
0.01303	-0.7602	29.1547	-0.6646
0.01306	-0.7602	29.1547	-0.6646
0.01308	-0.7602	29.1547	-0.6646
0.01311	-0.7602	29.1548	-0.6646
0.01314	-0.7602	29.1548	-0.6646
0.01317	-0.7602	29.1548	-0.6646
0.01319	-0.76	29.1549	-0.6646
0.01322	-0.76	29.1549	-0.6646
0.01325	-0.7598	29.1549	-0.6644
0.01328	-0.7598	29.1549	-0.6644
0.01331	-0.7598	29.155	-0.6644
0.01333	-0.7596	29.155	-0.6644
0.01336	-0.7596	29.155	-0.6644
0.01339	-0.7596	29.1551	-0.6644
0.01342	-0.7594	29.1551	-0.6644
0.01344	-0.7594	29.1551	-0.6644
0.01347	-0.7594	29.1551	-0.6644
0.0135	-0.7594	29.1552	-0.6644
0.01353	-0.7594	29.1552	-0.6644
0.01356	-0.7592	29.1552	-0.6644
0.01358	-0.7592	29.1552	-0.6644
0.01361	-0.7592	29.1553	-0.6644
0.01364	-0.7592	29.1553	-0.6644
0.01367	-0.759	29.1553	-0.6644
0.01369	-0.759	29.1554	-0.6644
0.01372	-0.759	29.1554	-0.6644
0.01375	-0.7588	29.1554	-0.6644
0.01378	-0.7586	29.1554	-0.6644
0.01381	-0.7586	29.1555	-0.6646
0.01383	-0.7586	29.1555	-0.6646
0.01386	-0.7582	29.1555	-0.6646
0.01389	-0.7582	29.1556	-0.6646
0.01392	-0.7582	29.1556	-0.6646
0.01394	-0.7582	29.1556	-0.6646
0.01397	-0.7582	29.1556	-0.6646
0.014	-0.7582	29.1557	-0.6646
0.01403	-0.7582	29.1557	-0.6646
0.01406	-0.7582	29.1557	-0.6646
0.01408	-0.7582	29.1558	-0.6646
0.01411	-0.7586	29.1558	-0.6646
0.01414	-0.7586	29.1558	-0.6646
0.01417	-0.7586	29.1558	-0.6646
0.01419	-0.7588	29.1559	-0.6646
0.01422	-0.759	29.1559	-0.6646
0.01425	-0.759	29.1559	-0.6646
0.01428	-0.759	29.1559	-0.6646
0.01431	-0.7592	29.156	-0.6646
0.01433	-0.7592	29.156	-0.6646
0.01436	-0.7592	29.156	-0.6646
0.01439	-0.7592	29.1561	-0.6646
0.01442	-0.7594	29.1561	-0.6646
0.01444	-0.7594	29.1561	-0.6646
0.01447	-0.7594	29.1561	-0.6646
0.0145	-0.7594	29.1562	-0.6646
0.01453	-0.7594	29.1562	-0.6646
0.01456	-0.7594	29.1562	-0.6646
0.01458	-0.7594	29.1562	-0.6646
0.01461	-0.7594	29.1563	-0.6646
0.01464	-0.7592	29.1563	-0.6646
0.01467	-0.7592	29.1563	-0.6646
0.01469	-0.7592	29.1564	-0.6646
0.01472	-0.7592	29.1564	-0.6646
0.01475	-0.759	29.1564	-0.6646
0.01478	-0.759	29.1564	-0.6646
0.01481	-0.759	29.1565	-0.6646
0.01483	-0.7588	29.1565	-0.6646
0.01486	-0.7588	29.1565	-0.6646
0.01489	-0.7586	29.1566	-0.6646
0.01492	-0.7586	29.1566	-0.6646
0.01494	-0.7586	29.1566	-0.6646
0.01497	-0.7582	29.1566	-0.6646
0.015	-0.7582	29.1567	-0.6646
0.01503	-0.7582	29.1567	-0.6646
0.01506	-0.7582	29.1567	-0.6646
0.01508	-0.7582	29.1567	-0.6646
0.01511	-0.758	29.1568	-0.6646
0.01514	-0.7578	29.1568	-0.6646
0.01517	-0.7578	29.1568	-0.6646
0.01519	-0.7576	29.1569	-0.6646
0.01522	-0.7574	29.1569	-0.6646
0.01525	-0.757	29.1569	-0.6646
0.01528	-0.7568	29.1569	-0.6646
0.01531	-0.7568	29.157	-0.6646
0.01533	-0.7566	29.157	-0.6646
0.01536	-0.7564	29.157	-0.6646
0.01539	-0.7564	29.1571	-0.6648
0.01542	-0.7562	29.1571	-0.6648
0.01544	-0.756	29.1571	-0.6648
0.01547	-0.7556	29.1571	-0.6648
0.0155	-0.7556	29.1572	-0.6648
0.01553	-0.7556	29.1572	-0.6648
0.01556	-0.7554	29.1572	-0.6648
0.01558	-0.7552	29.1573	-0.6648
0.01561	-0.7552	29.1573	-0.6648
0.01564	-0.7552	29.1573	-0.6648
0.01567	-0.755	29.1573	-0.6648
0.01569	-0.755	29.1574	-0.6648
0.01572	-0.755	29.1574	-0.6648
0.01575	-0.755	29.1574	-0.6648
0.01578	-0.7548	29.1574	-0.6648
0.01581	-0.7548	29.1575	-0.6648
0.01583	-0.7548	29.1575	-0.6648
0.01586	-0.7548	29.1575	-0.6648
0.01589	-0.7546	29.1576	-0.6648
0.01592	-0.7546	29.1576	-0.6648
0.01594	-0.7544	29.1576	-0.6648
0.01597	-0.7544	29.1576	-0.6648
0.016	-0.7544	29.1577	-0.6648
0.01603	-0.7544	29.1577	-0.6648
0.01606	-0.7542	29.1577	-0.6648
0.01608	-0.7542	29.1578	-0.6648
0.01611	-0.7542	29.1578	-0.6648
0.01614	-0.7542	29.1578	-0.6648
0.01617	-0.7542	29.1578	-0.6648
0.01619	-0.754	29.1579	-0.6648
0.01622	-0.7538	29.1579	-0.6648
0.01625	-0.7538	29.1579	-0.6648
0.01628	-0.7536	29.1579	-0.6648
0.01631	-0.7536	29.158	-0.6648
0.01633	-0.7536	29.158	-0.6648
0.01636	-0.7536	29.158	-0.6648
0.01639	-0.7534	29.1581	-0.6646
0.01642	-0.7534	29.1581	-0.6646
0.01644	-0.7534	29.1581	-0.6646
0.01647	-0.7534	29.1581	-0.6646
0.0165	-0.7532	29.1582	-0.6646
0.01653	-0.7532	29.1582	-0.6646
0.01656	-0.7532	29.1582	-0.6646
0.01658	-0.7532	29.1582	-0.6646
0.01661	-0.753	29.1583	-0.6646
0.01664	-0.753	29.1583	-0.6646
0.01667	-0.753	29.1583	-0.6646
0.01669	-0.753	29.1584	-0.6646
0.01672	-0.7528	29.1584	-0.6646
0.01675	-0.7528	29.1584	-0.6646
0.01678	-0.7528	29.1584	-0.6646
0.01681	-0.7526	29.1585	-0.6646
0.01683	-0.7524	29.1585	-0.6646
0.01686	-0.7524	29.1585	-0.6646
0.01689	-0.7524	29.1586	-0.6646
0.01692	-0.7522	29.1586	-0.6646
0.01694	-0.7522	29.1586	-0.6646
0.01697	-0.7522	29.1586	-0.6646
0.017	-0.7522	29.1587	-0.6646
0.01703	-0.752	29.1587	-0.6646
0.01706	-0.752	29.1587	-0.6646
0.01708	-0.752	29.1588	-0.6646
0.01711	-0.752	29.1588	-0.6646
0.01714	-0.752	29.1588	-0.6646
0.01717	-0.7518	29.1588	-0.6646
0.01719	-0.7518	29.1589	-0.6646
0.01722	-0.7516	29.1589	-0.6646
0.01725	-0.7516	29.1589	-0.6646
0.01728	-0.7516	29.1589	-0.6646
0.01731	-0.7514	29.159	-0.6646
0.01733	-0.7514	29.159	-0.6646
0.01736	-0.7512	29.159	-0.6646
0.01739	-0.7512	29.1591	-0.6646
0.01742	-0.7512	29.1591	-0.6646
0.01744	-0.7514	29.1591	-0.6646
0.01747	-0.7514	29.1591	-0.6646
0.0175	-0.7516	29.1592	-0.6646
0.01753	-0.7516	29.1592	-0.6646
0.01756	-0.7516	29.1592	-0.6646
0.01758	-0.7516	29.1593	-0.6646
0.01761	-0.7516	29.1593	-0.6646
0.01764	-0.7514	29.1593	-0.6646
0.01767	-0.7514	29.1593	-0.6646
0.01769	-0.7512	29.1594	-0.6646
0.01772	-0.7512	29.1594	-0.6646
0.01775	-0.7512	29.1594	-0.6646
0.01778	-0.751	29.1594	-0.6646
0.01781	-0.7508	29.1595	-0.6646
0.01783	-0.7508	29.1595	-0.6646
0.01786	-0.7506	29.1595	-0.6646
0.01789	-0.7504	29.1596	-0.6646
0.01792	-0.7502	29.1596	-0.6646
0.01794	-0.7502	29.1596	-0.6646
0.01797	-0.7502	29.1596	-0.6646
0.018	-0.7498	29.1597	-0.6646
0.01803	-0.7498	29.1597	-0.6646
0.01806	-0.7496	29.1597	-0.6646
0.01808	-0.7494	29.1597	-0.6646
0.01811	-0.7494	29.1598	-0.6646
0.01814	-0.7494	29.1598	-0.6646
0.01817	-0.7494	29.1598	-0.6646
0.01819	-0.7494	29.1599	-0.6646
0.01822	-0.7494	29.1599	-0.6646
0.01825	-0.7492	29.1599	-0.6646
0.01828	-0.7492	29.1599	-0.6646
0.01831	-0.7494	29.16	-0.6646
0.01833	-0.7494	29.16	-0.6646
0.01836	-0.7494	29.16	-0.6646
0.01839	-0.7494	29.1601	-0.6646
0.01842	-0.7494	29.1601	-0.6646
0.01844	-0.7494	29.1601	-0.6646
0.01847	-0.7496	29.1601	-0.6646
0.0185	-0.7496	29.1602	-0.6646
0.01853	-0.7498	29.1602	-0.6646
0.01856	-0.7498	29.1602	-0.6646
0.01858	-0.75	29.1603	-0.6646
0.01861	-0.7502	29.1603	-0.6646
0.01864	-0.7502	29.1603	-0.6646
0.01867	-0.7502	29.1603	-0.6646
0.01869	-0.7502	29.1604	-0.6646
0.01872	-0.7502	29.1604	-0.6646
0.01875	-0.7504	29.1604	-0.6646
0.01878	-0.7506	29.1604	-0.6646
0.01881	-0.7508	29.1605	-0.6646
0.01883	-0.7508	29.1605	-0.6646
0.01886	-0.751	29.1605	-0.6646
0.01889	-0.751	29.1606	-0.6646
0.01892	-0.7512	29.1606	-0.6646
0.01894	-0.7512	29.1606	-0.6646
0.01897	-0.7514	29.1606	-0.6646
0.019	-0.7514	29.1607	-0.6646
0.01903	-0.7516	29.1607	-0.6646
0.01906	-0.7516	29.1607	-0.6646
0.01908	-0.7516	29.1608	-0.6646
0.01911	-0.7516	29.1608	-0.6646
0.01914	-0.7516	29.1608	-0.6646
0.01917	-0.7516	29.1608	-0.6646
0.01919	-0.7518	29.1609	-0.6646
0.01922	-0.7518	29.1609	-0.6646
0.01925	-0.7518	29.1609	-0.6646
0.01928	-0.7518	29.1609	-0.6646
0.01931	-0.752	29.161	-0.6646
0.01933	-0.752	29.161	-0.6646
0.01936	-0.752	29.161	-0.6646
0.01939	-0.752	29.1611	-0.6646
0.01942	-0.752	29.1611	-0.6646
0.01944	-0.752	29.1611	-0.6646
0.01947	-0.752	29.1611	-0.6646
0.0195	-0.752	29.1612	-0.6646
0.01953	-0.752	29.1612	-0.6646
0.01956	-0.752	29.1612	-0.6646
0.01958	-0.752	29.1612	-0.6646
0.01961	-0.752	29.1613	-0.6646
0.01964	-0.752	29.1613	-0.6646
0.01967	-0.752	29.1613	-0.6646
0.01969	-0.752	29.1614	-0.6646
0.01972	-0.7522	29.1614	-0.6646
0.01975	-0.7522	29.1614	-0.6646
0.01978	-0.7522	29.1614	-0.6646
0.01981	-0.7522	29.1615	-0.6646
0.01983	-0.7522	29.1615	-0.6646
0.01986	-0.7522	29.1615	-0.6646
0.01989	-0.752	29.1616	-0.6646
0.01992	-0.752	29.1616	-0.6646
0.01994	-0.752	29.1616	-0.6646
0.01997	-0.752	29.1616	-0.6646
0.02	-0.752	29.1617	-0.6646
0.02003	-0.752	29.1617	-0.6646
0.02006	-0.752	29.1617	-0.6646
0.02008	-0.752	29.1618	-0.6646
0.02011	-0.7518	29.1618	-0.6646
0.02014	-0.7518	29.1618	-0.6646
0.02017	-0.7518	29.1618	-0.6646
0.02019	-0.7518	29.1619	-0.6646
0.02022	-0.7518	29.1619	-0.6646
0.02025	-0.7516	29.1619	-0.6646
0.02028	-0.7516	29.1619	-0.6646
0.02031	-0.7516	29.162	-0.6646
0.02033	-0.7516	29.162	-0.6646
0.02036	-0.7516	29.162	-0.6646
0.02039	-0.7514	29.1621	-0.6646
0.02042	-0.7514	29.1621	-0.6646
0.02044	-0.7512	29.1621	-0.6646
0.02047	-0.7512	29.1621	-0.6646
0.0205	-0.7512	29.1622	-0.6646
0.02053	-0.751	29.1622	-0.6646
0.02056	-0.751	29.1622	-0.6646
0.02058	-0.751	29.1623	-0.6646
0.02061	-0.7508	29.1623	-0.6646
0.02064	-0.7508	29.1623	-0.6646
0.02067	-0.7508	29.1623	-0.6646
0.02069	-0.7506	29.1624	-0.6646
0.02072	-0.7506	29.1624	-0.6646
0.02075	-0.7506	29.1624	-0.6646
0.02078	-0.7504	29.1624	-0.6646
0.02081	-0.7506	29.1625	-0.6646
0.02083	-0.7506	29.1625	-0.6646
0.02086	-0.7506	29.1625	-0.6646
0.02089	-0.7508	29.1626	-0.6646
0.02092	-0.7508	29.1626	-0.6646
0.02094	-0.7508	29.1626	-0.6646
0.02097	-0.751	29.1626	-0.6646
0.021	-0.751	29.1627	-0.6646
0.02103	-0.751	29.1627	-0.6646
0.02106	-0.7512	29.1627	-0.6646
0.02108	-0.7512	29.1627	-0.6646
0.02111	-0.7512	29.1628	-0.6646
0.02114	-0.7514	29.1628	-0.6646
0.02117	-0.7514	29.1628	-0.6646
0.02119	-0.7516	29.1629	-0.6646
0.02122	-0.7516	29.1629	-0.6646
0.02125	-0.7516	29.1629	-0.6648
0.02128	-0.7516	29.1629	-0.6648
0.02131	-0.7516	29.163	-0.6648
0.02133	-0.7518	29.163	-0.6648
0.02136	-0.7518	29.163	-0.6648
0.02139	-0.7518	29.1631	-0.6648
0.02142	-0.7518	29.1631	-0.6648
0.02144	-0.7518	29.1631	-0.6648
0.02147	-0.752	29.1631	-0.6648
0.0215	-0.752	29.1632	-0.6648
0.02153	-0.752	29.1632	-0.6648
0.02156	-0.752	29.1632	-0.6648
0.02158	-0.752	29.1633	-0.6648
0.02161	-0.752	29.1633	-0.6648
0.02164	-0.752	29.1633	-0.6648
0.02167	-0.752	29.1633	-0.6648
0.02169	-0.7522	29.1634	-0.6648
0.02172	-0.7522	29.1634	-0.6648
0.02175	-0.7522	29.1634	-0.6648
0.02178	-0.7522	29.1634	-0.6648
0.02181	-0.7522	29.1635	-0.6648
0.02183	-0.7522	29.1635	-0.6648
0.02186	-0.7524	29.1635	-0.6648
0.02189	-0.7524	29.1636	-0.6648
0.02192	-0.7524	29.1636	-0.6648
0.02194	-0.7524	29.1636	-0.6648
0.02197	-0.7524	29.1636	-0.6648
0.022	-0.7524	29.1637	-0.6648
0.02203	-0.7524	29.1637	-0.6648
0.02206	-0.7524	29.1637	-0.6646
0.02208	-0.7524	29.1638	-0.6646
0.02211	-0.7524	29.1638	-0.6646
0.02214	-0.7524	29.1638	-0.6646
0.02217	-0.7524	29.1638	-0.6646
0.02219	-0.7524	29.1639	-0.6646
0.02222	-0.7524	29.1639	-0.6646
0.02225	-0.7524	29.1639	-0.6646
0.02228	-0.7524	29.1639	-0.6646
0.02231	-0.7524	29.164	-0.6646
0.02233	-0.7524	29.164	-0.6646
0.02236	-0.7522	29.164	-0.6646
0.02239	-0.7522	29.1641	-0.6646
0.02242	-0.7522	29.1641	-0.6646
0.02244	-0.7522	29.1641	-0.6648
0.02247	-0.7522	29.1641	-0.6648
0.0225	-0.7522	29.1642	-0.6648
0.02253	-0.752	29.1642	-0.6648
0.02256	-0.752	29.1642	-0.6648
0.02258	-0.752	29.1642	-0.6648
0.02261	-0.752	29.1643	-0.6648
0.02264	-0.752	29.1643	-0.6648
0.02267	-0.752	29.1643	-0.6648
0.02269	-0.752	29.1644	-0.6648
0.02272	-0.752	29.1644	-0.6648
0.02275	-0.7518	29.1644	-0.6648
0.02278	-0.7518	29.1644	-0.6648
0.02281	-0.7518	29.1645	-0.6648
0.02283	-0.7518	29.1645	-0.6648
0.02286	-0.7518	29.1645	-0.6648
0.02289	-0.7516	29.1646	-0.6648
0.02292	-0.7516	29.1646	-0.6648
0.02294	-0.7516	29.1646	-0.6648
0.02297	-0.7516	29.1646	-0.6648
0.023	-0.7516	29.1647	-0.6648
0.02303	-0.7514	29.1647	-0.6648
0.02306	-0.7514	29.1647	-0.6648
0.02308	-0.7512	29.1648	-0.6648
0.02311	-0.7512	29.1648	-0.6648
0.02314	-0.7512	29.1648	-0.6648
0.02317	-0.751	29.1648	-0.6648
0.02319	-0.751	29.1649	-0.6648
0.02322	-0.751	29.1649	-0.665
0.02325	-0.7508	29.1649	-0.665
0.02328	-0.7508	29.1649	-0.665
0.02331	-0.7508	29.165	-0.665
0.02333	-0.7506	29.165	-0.665
0.02336	-0.7506	29.165	-0.665
0.02339	-0.7506	29.1651	-0.665
0.02342	-0.7504	29.1651	-0.665
0.02344	-0.7504	29.1651	-0.665
0.02347	-0.7502	29.1651	-0.665
0.0235	-0.7502	29.1652	-0.665
0.02353	-0.7502	29.1652	-0.665
0.02356	-0.7502	29.1652	-0.665
0.02358	-0.7502	29.1653	-0.665
0.02361	-0.7502	29.1653	-0.665
0.02364	-0.75	29.1653	-0.665
0.02367	-0.7498	29.1653	-0.665
0.02369	-0.7498	29.1654	-0.665
0.02372	-0.7496	29.1654	-0.665
0.02375	-0.7496	29.1654	-0.665
0.02378	-0.7494	29.1654	-0.665
0.02381	-0.7494	29.1655	-0.665
0.02383	-0.7494	29.1655	-0.665
0.02386	-0.7494	29.1655	-0.665
0.02389	-0.7494	29.1656	-0.665
0.02392	-0.7494	29.1656	-0.665
0.02394	-0.7492	29.1656	-0.665
0.02397	-0.7492	29.1656	-0.665
0.024	-0.7492	29.1657	-0.665
0.02403	-0.7492	29.1657	-0.665
0.02406	-0.7492	29.1657	-0.665
0.02408	-0.7492	29.1657	-0.665
0.02411	-0.7492	29.1658	-0.665
0.02414	-0.749	29.1658	-0.665
0.02417	-0.749	29.1658	-0.665
0.02419	-0.749	29.1659	-0.665
0.02422	-0.749	29.1659	-0.665
0.02425	-0.749	29.1659	-0.665
0.02428	-0.749	29.1659	-0.665
0.02431	-0.7488	29.166	-0.665
0.02433	-0.7488	29.166	-0.665
0.02436	-0.7488	29.166	-0.665
0.02439	-0.7488	29.1661	-0.665
0.02442	-0.7488	29.1661	-0.665
0.02444	-0.7488	29.1661	-0.665
0.02447	-0.7488	29.1661	-0.665
0.0245	-0.7488	29.1662	-0.665
0.02453	-0.7488	29.1662	-0.665
0.02456	-0.7488	29.1662	-0.665
0.02458	-0.7486	29.1663	-0.665
0.02461	-0.7486	29.1663	-0.665
0.02464	-0.7486	29.1663	-0.665
0.02467	-0.7486	29.1663	-0.665
0.02469	-0.7484	29.1664	-0.665
0.02472	-0.7484	29.1664	-0.665
0.02475	-0.7484	29.1664	-0.665
0.02478	-0.7484	29.1664	-0.665
0.02481	-0.7484	29.1665	-0.665
0.02483	-0.7486	29.1665	-0.665
0.02486	-0.7486	29.1665	-0.665
0.02489	-0.7486	29.1666	-0.665
0.02492	-0.7486	29.1666	-0.665
0.02494	-0.7488	29.1666	-0.665
0.02497	-0.7488	29.1666	-0.665
0.025	-0.7488	29.1667	-0.665
0.02503	-0.7488	29.1667	-0.665
0.02506	-0.7488	29.1667	-0.665
0.02508	-0.7488	29.1668	-0.665
0.02511	-0.7488	29.1668	-0.665
0.02514	-0.7488	29.1668	-0.665
0.02517	-0.7488	29.1668	-0.665
0.02519	-0.7488	29.1669	-0.665
0.02522	-0.749	29.1669	-0.665
0.02525	-0.749	29.1669	-0.665
0.02528	-0.749	29.1669	-0.665
0.02531	-0.749	29.167	-0.665
0.02533	-0.749	29.167	-0.665
0.02536	-0.749	29.167	-0.665
0.02539	-0.7492	29.1671	-0.665
0.02542	-0.7492	29.1671	-0.665
0.02544	-0.7492	29.1671	-0.665
0.02547	-0.7492	29.1671	-0.665
0.0255	-0.7492	29.1672	-0.665
0.02553	-0.7492	29.1672	-0.665
0.02556	-0.7492	29.1672	-0.665
0.02558	-0.7494	29.1672	-0.665
0.02561	-0.7494	29.1673	-0.665
0.02564	-0.7494	29.1673	-0.665
0.02567	-0.7494	29.1673	-0.665
0.02569	-0.7494	29.1674	-0.665
0.02572	-0.7494	29.1674	-0.665
0.02575	-0.7496	29.1674	-0.665
0.02578	-0.7496	29.1674	-0.665
0.02581	-0.7498	29.1675	-0.665
0.02583	-0.7498	29.1675	-0.665
0.02586	-0.75	29.1675	-0.665
0.02589	-0.7502	29.1676	-0.665
0.02592	-0.7502	29.1676	-0.665
0.02594	-0.7502	29.1676	-0.665
0.02597	-0.7502	29.1676	-0.665
0.026	-0.7502	29.1677	-0.665
0.02603	-0.7502	29.1677	-0.665
0.02606	-0.7504	29.1677	-0.665
0.02608	-0.7504	29.1678	-0.665
0.02611	-0.7506	29.1678	-0.665
0.02614	-0.7506	29.1678	-0.665
0.02617	-0.7506	29.1678	-0.665
0.02619	-0.7508	29.1679	-0.665
0.02622	-0.7508	29.1679	-0.665
0.02625	-0.7508	29.1679	-0.665
0.02628	-0.751	29.1679	-0.665
0.02631	-0.751	29.168	-0.665
0.02633	-0.751	29.168	-0.665
0.02636	-0.7512	29.168	-0.665
0.02639	-0.7512	29.1681	-0.665
0.02642	-0.7512	29.1681	-0.665
0.02644	-0.7514	29.1681	-0.665
0.02647	-0.7514	29.1681	-0.665
0.0265	-0.7516	29.1682	-0.665
0.02653	-0.7516	29.1682	-0.665
0.02656	-0.7516	29.1682	-0.665
0.02658	-0.7516	29.1683	-0.665
0.02661	-0.7516	29.1683	-0.665
0.02664	-0.7518	29.1683	-0.665
0.02667	-0.7518	29.1683	-0.665
0.02669	-0.7518	29.1684	-0.665
0.02672	-0.7518	29.1684	-0.665
0.02675	-0.7518	29.1684	-0.665
0.02678	-0.752	29.1684	-0.665
0.02681	-0.752	29.1685	-0.665
0.02683	-0.752	29.1685	-0.665
0.02686	-0.752	29.1685	-0.665
0.02689	-0.752	29.1686	-0.665
0.02692	-0.752	29.1686	-0.665
0.02694	-0.752	29.1686	-0.665
0.02697	-0.752	29.1686	-0.665
0.027	-0.7522	29.1687	-0.665
0.02703	-0.7522	29.1687	-0.665
0.02706	-0.7522	29.1687	-0.665
0.02708	-0.7522	29.1687	-0.665
0.02711	-0.7522	29.1688	-0.665
0.02714	-0.7522	29.1688	-0.665
0.02717	-0.7524	29.1688	-0.665
0.02719	-0.7524	29.1689	-0.665
0.02722	-0.7524	29.1689	-0.665
0.02725	-0.7524	29.1689	-0.665
0.02728	-0.7524	29.1689	-0.665
0.02731	-0.7524	29.169	-0.665
0.02733	-0.7524	29.169	-0.665
0.02736	-0.7524	29.169	-0.665
0.02739	-0.7524	29.1691	-0.665
0.02742	-0.7526	29.1691	-0.665
0.02744	-0.7526	29.1691	-0.665
0.02747	-0.7526	29.1691	-0.665
0.0275	-0.7526	29.1692	-0.665
0.02753	-0.7526	29.1692	-0.665
0.02756	-0.7528	29.1692	-0.665
0.02758	-0.7528	29.1693	-0.665
0.02761	-0.7528	29.1693	-0.665
0.02764	-0.7528	29.1693	-0.665
0.02767	-0.7528	29.1693	-0.665
0.02769	-0.753	29.1694	-0.665
0.02772	-0.753	29.1694	-0.665
0.02775	-0.753	29.1694	-0.665
0.02778	-0.753	29.1694	-0.665
0.02781	-0.753	29.1695	-0.665
0.02783	-0.753	29.1695	-0.665
0.02786	-0.753	29.1695	-0.665
0.02789	-0.753	29.1696	-0.665
0.02792	-0.753	29.1696	-0.665
0.02794	-0.753	29.1696	-0.665
0.02797	-0.753	29.1696	-0.665
0.028	-0.7532	29.1697	-0.665
0.02803	-0.7532	29.1697	-0.665
0.02806	-0.7532	29.1697	-0.665
0.02808	-0.7532	29.1698	-0.665
0.02811	-0.7532	29.1698	-0.665
0.02814	-0.7532	29.1698	-0.665
0.02817	-0.7532	29.1698	-0.665
0.02819	-0.7534	29.1699	-0.665
0.02822	-0.7534	29.1699	-0.665
0.02825	-0.7534	29.1699	-0.6652
0.02828	-0.7534	29.1699	-0.6652
0.02831	-0.7534	29.17	-0.6652
0.02833	-0.7534	29.17	-0.6652
0.02836	-0.7534	29.17	-0.6652
0.02839	-0.7534	29.1701	-0.6652
0.02842	-0.7534	29.1701	-0.665
0.02844	-0.7534	29.1701	-0.665
0.02847	-0.7536	29.1701	-0.665
0.0285	-0.7536	29.1702	-0.665
0.02853	-0.7536	29.1702	-0.665
0.02856	-0.7536	29.1702	-0.665
0.02858	-0.7536	29.1702	-0.665
0.02861	-0.7536	29.1703	-0.665
0.02864	-0.7536	29.1703	-0.665
0.02867	-0.7536	29.1703	-0.665
0.02869	-0.7538	29.1704	-0.665
0.02872	-0.7538	29.1704	-0.665
0.02875	-0.7538	29.1704	-0.665
0.02878	-0.7538	29.1704	-0.665
0.02881	-0.7538	29.1705	-0.665
0.02883	-0.7538	29.1705	-0.665
0.02886	-0.754	29.1705	-0.665
0.02889	-0.754	29.1706	-0.665
0.02892	-0.754	29.1706	-0.665
0.02894	-0.754	29.1706	-0.665
0.02897	-0.754	29.1706	-0.665
0.029	-0.754	29.1707	-0.665
0.02903	-0.754	29.1707	-0.665
0.02906	-0.7542	29.1707	-0.665
0.02908	-0.7542	29.1708	-0.665
0.02911	-0.7542	29.1708	-0.665
0.02914	-0.7542	29.1708	-0.665
0.02917	-0.7542	29.1708	-0.665
0.02919	-0.7542	29.1709	-0.665
0.02922	-0.7542	29.1709	-0.665
0.02925	-0.7544	29.1709	-0.665
0.02928	-0.7544	29.1709	-0.665
0.02931	-0.7544	29.171	-0.665
0.02933	-0.7544	29.171	-0.665
0.02936	-0.7544	29.171	-0.665
0.02939	-0.7544	29.1711	-0.665
0.02942	-0.7542	29.1711	-0.665
0.02944	-0.7542	29.1711	-0.665
0.02947	-0.7542	29.1711	-0.665
0.0295	-0.7542	29.1712	-0.665
0.02953	-0.7542	29.1712	-0.665
0.02956	-0.7542	29.1712	-0.665
0.02958	-0.7542	29.1713	-0.665
0.02961	-0.754	29.1713	-0.665
0.02964	-0.754	29.1713	-0.665
0.02967	-0.754	29.1713	-0.665
0.02969	-0.754	29.1714	-0.665
0.02972	-0.754	29.1714	-0.665
0.02975	-0.754	29.1714	-0.665
0.02978	-0.754	29.1714	-0.665
0.02981	-0.7538	29.1715	-0.665
0.02983	-0.7538	29.1715	-0.665
0.02986	-0.7538	29.1715	-0.665
0.02989	-0.7538	29.1716	-0.665
0.02992	-0.7538	29.1716	-0.665
0.02994	-0.7538	29.1716	-0.665
0.02997	-0.7536	29.1716	-0.665
0.03	-0.7536	29.1717	-0.665
0.03003	-0.7536	29.1717	-0.665
0.03006	-0.7536	29.1717	-0.665
0.03008	-0.7536	29.1717	-0.665
0.03011	-0.7536	29.1718	-0.665
0.03014	-0.7536	29.1718	-0.665
0.03017	-0.7536	29.1718	-0.665
0.03019	-0.7534	29.1719	-0.665
0.03022	-0.7534	29.1719	-0.665
0.03025	-0.7534	29.1719	-0.665
0.03028	-0.7534	29.1719	-0.665
0.03031	-0.7534	29.172	-0.665
0.03033	-0.7534	29.172	-0.665
0.03036	-0.7534	29.172	-0.665
0.03039	-0.7534	29.1721	-0.665
0.03042	-0.7534	29.1721	-0.665
0.03044	-0.7534	29.1721	-0.665
0.03047	-0.7534	29.1721	-0.665
0.0305	-0.7534	29.1722	-0.665
0.03053	-0.7534	29.1722	-0.665
0.03056	-0.7534	29.1722	-0.665
0.03058	-0.7536	29.1722	-0.665
0.03061	-0.7536	29.1723	-0.665
0.03064	-0.7536	29.1723	-0.665
0.03067	-0.7536	29.1723	-0.665
0.03069	-0.7536	29.1724	-0.665
0.03072	-0.7536	29.1724	-0.665
0.03075	-0.7536	29.1724	-0.665
0.03078	-0.7536	29.1724	-0.665
0.03081	-0.7538	29.1725	-0.6648
0.03083	-0.7538	29.1725	-0.6648
0.03086	-0.7538	29.1725	-0.6648
0.03089	-0.7538	29.1726	-0.6648
0.03092	-0.7538	29.1726	-0.6648
0.03094	-0.7538	29.1726	-0.6648
0.03097	-0.754	29.1726	-0.6648
0.031	-0.754	29.1727	-0.6648
0.03103	-0.754	29.1727	-0.6648
0.03106	-0.754	29.1727	-0.6648
0.03108	-0.754	29.1728	-0.6648
0.03111	-0.754	29.1728	-0.6648
0.03114	-0.754	29.1728	-0.6648
0.03117	-0.7542	29.1728	-0.6648
0.03119	-0.7542	29.1729	-0.6648
0.03122	-0.7542	29.1729	-0.6648
0.03125	-0.7542	29.1729	-0.6648
0.03128	-0.7542	29.1729	-0.6648
0.03131	-0.7542	29.173	-0.6648
0.03133	-0.7542	29.173	-0.6648
0.03136	-0.7544	29.173	-0.6648
0.03139	-0.7544	29.1731	-0.6648
0.03142	-0.7544	29.1731	-0.6648
0.03144	-0.7544	29.1731	-0.6648
0.03147	-0.7544	29.1731	-0.6648
0.0315	-0.7544	29.1732	-0.6648
0.03153	-0.7544	29.1732	-0.6648
0.03156	-0.7544	29.1732	-0.6648
0.03158	-0.7544	29.1732	-0.6648
0.03161	-0.7544	29.1733	-0.6648
0.03164	-0.7544	29.1733	-0.6648
0.03167	-0.7544	29.1733	-0.6648
0.03169	-0.7542	29.1734	-0.6648
0.03172	-0.7542	29.1734	-0.6648
0.03175	-0.7542	29.1734	-0.6648
0.03178	-0.7542	29.1734	-0.6648
0.03181	-0.7542	29.1735	-0.6648
0.03183	-0.7542	29.1735	-0.6648
0.03186	-0.7542	29.1735	-0.6648
0.03189	-0.7542	29.1736	-0.6648
0.03192	-0.7542	29.1736	-0.6648
0.03194	-0.7542	29.1736	-0.6648
0.03197	-0.7544	29.1736	-0.6648
0.032	-0.7542	29.1737	-0.6648
0.03203	-0.7542	29.1737	-0.6648
0.03206	-0.7542	29.1737	-0.6648
0.03208	-0.7542	29.1737	-0.6648
0.03211	-0.7542	29.1738	-0.6648
0.03214	-0.7542	29.1738	-0.6648
0.03217	-0.7542	29.1738	-0.6648
0.03219	-0.7542	29.1739	-0.6648
0.03222	-0.7542	29.1739	-0.6648
0.03225	-0.754	29.1739	-0.6646
0.03228	-0.754	29.1739	-0.6646
0.03231	-0.754	29.174	-0.6646
0.03233	-0.754	29.174	-0.6646
0.03236	-0.754	29.174	-0.6646
0.03239	-0.754	29.1741	-0.6646
0.03242	-0.754	29.1741	-0.6646
0.03244	-0.754	29.1741	-0.6646
0.03247	-0.7538	29.1741	-0.6646
0.0325	-0.7538	29.1742	-0.6646
0.03253	-0.7538	29.1742	-0.6646
0.03256	-0.7538	29.1742	-0.6646
0.03258	-0.7538	29.1743	-0.6646
0.03261	-0.7538	29.1743	-0.6646
0.03264	-0.7536	29.1743	-0.6646
0.03267	-0.7536	29.1743	-0.6646
0.03269	-0.7536	29.1744	-0.6646
0.03272	-0.7536	29.1744	-0.6646
0.03275	-0.7536	29.1744	-0.6646
0.03278	-0.7536	29.1744	-0.6646
0.03281	-0.7536	29.1745	-0.6646
0.03283	-0.7536	29.1745	-0.6646
0.03286	-0.7536	29.1745	-0.6646
0.03289	-0.7536	29.1746	-0.6646
0.03292	-0.7536	29.1746	-0.6646
0.03294	-0.7536	29.1746	-0.6646
0.03297	-0.7536	29.1746	-0.6646
0.033	-0.7534	29.1747	-0.6646
0.03303	-0.7534	29.1747	-0.6646
0.03306	-0.7534	29.1747	-0.6646
0.03308	-0.7534	29.1747	-0.6646
0.03311	-0.7534	29.1748	-0.6646
0.03314	-0.7534	29.1748	-0.6646
0.03317	-0.7534	29.1748	-0.6646
0.03319	-0.7534	29.1749	-0.6646
0.03322	-0.7534	29.1749	-0.6646
0.03325	-0.7534	29.1749	-0.6646
0.03328	-0.7532	29.1749	-0.6646
0.03331	-0.7532	29.175	-0.6646
0.03333	-0.7532	29.175	-0.6646
0.03336	-0.7532	29.175	-0.6646
0.03339	-0.7532	29.1751	-0.6646
0.03342	-0.7532	29.1751	-0.6646
0.03344	-0.7532	29.1751	-0.6646
0.03347	-0.753	29.1751	-0.6646
0.0335	-0.753	29.1752	-0.6646
0.03353	-0.753	29.1752	-0.6646
0.03356	-0.753	29.1752	-0.6646
0.03358	-0.753	29.1752	-0.6646
0.03361	-0.753	29.1753	-0.6646
0.03364	-0.753	29.1753	-0.6646
0.03367	-0.753	29.1753	-0.6646
0.03369	-0.753	29.1754	-0.6646
0.03372	-0.753	29.1754	-0.6646
0.03375	-0.753	29.1754	-0.6646
0.03378	-0.753	29.1754	-0.6646
0.03381	-0.753	29.1755	-0.6646
0.03383	-0.753	29.1755	-0.6646
0.03386	-0.7528	29.1755	-0.6646
0.03389	-0.7528	29.1756	-0.6646
0.03392	-0.7528	29.1756	-0.6646
0.03394	-0.7528	29.1756	-0.6646
0.03397	-0.7528	29.1756	-0.6646
0.034	-0.7528	29.1757	-0.6646
0.03403	-0.7528	29.1757	-0.6646
0.03406	-0.7528	29.1757	-0.6646
0.03408	-0.7526	29.1758	-0.6646
0.03411	-0.7526	29.1758	-0.6646
0.03414	-0.7526	29.1758	-0.6646
0.03417	-0.7526	29.1758	-0.6646
0.03419	-0.7526	29.1759	-0.6646
0.03422	-0.7526	29.1759	-0.6646
0.03425	-0.7524	29.1759	-0.6646
0.03428	-0.7524	29.1759	-0.6646
0.03431	-0.7524	29.176	-0.6646
0.03433	-0.7524	29.176	-0.6646
0.03436	-0.7526	29.176	-0.6646
0.03439	-0.7526	29.1761	-0.6646
0.03442	-0.7526	29.1761	-0.6646
0.03444	-0.7526	29.1761	-0.6646
0.03447	-0.7526	29.1761	-0.6646
0.0345	-0.7526	29.1762	-0.6646
0.03453	-0.7528	29.1762	-0.6646
0.03456	-0.7528	29.1762	-0.6646
0.03458	-0.7528	29.1762	-0.6646
0.03461	-0.7528	29.1763	-0.6646
0.03464	-0.7528	29.1763	-0.6646
0.03467	-0.7528	29.1763	-0.6646
0.03469	-0.7528	29.1764	-0.6646
0.03472	-0.7528	29.1764	-0.6646
0.03475	-0.753	29.1764	-0.6646
0.03478	-0.753	29.1764	-0.6646
0.03481	-0.753	29.1765	-0.6646
0.03483	-0.753	29.1765	-0.6646
0.03486	-0.753	29.1765	-0.6646
0.03489	-0.753	29.1766	-0.6646
0.03492	-0.753	29.1766	-0.6646
0.03494	-0.753	29.1766	-0.6646
0.03497	-0.753	29.1766	-0.6646
0.035	-0.753	29.1767	-0.6646
0.03503	-0.753	29.1767	-0.6646
0.03506	-0.753	29.1767	-0.6646
0.03508	-0.753	29.1767	-0.6646
0.03511	-0.753	29.1768	-0.6646
0.03514	-0.7532	29.1768	-0.6646
0.03517	-0.7532	29.1768	-0.6646
0.03519	-0.7532	29.1769	-0.6646
0.03522	-0.7532	29.1769	-0.6646
0.03525	-0.7532	29.1769	-0.6646
0.03528	-0.7532	29.1769	-0.6646
0.03531	-0.7532	29.177	-0.6646
0.03533	-0.7534	29.177	-0.6646
0.03536	-0.7534	29.177	-0.6646
0.03539	-0.7534	29.1771	-0.6644
0.03542	-0.7534	29.1771	-0.6644
0.03544	-0.7534	29.1771	-0.6644
0.03547	-0.7534	29.1771	-0.6644
0.0355	-0.7534	29.1772	-0.6644
0.03553	-0.7534	29.1772	-0.6644
0.03556	-0.7534	29.1772	-0.6644
0.03558	-0.7534	29.1773	-0.6644
0.03561	-0.7536	29.1773	-0.6644
0.03564	-0.7536	29.1773	-0.6644
0.03567	-0.7536	29.1773	-0.6644
0.03569	-0.7534	29.1774	-0.6644
0.03572	-0.7534	29.1774	-0.6644
0.03575	-0.7534	29.1774	-0.6644
0.03578	-0.7534	29.1774	-0.6644
0.03581	-0.7534	29.1775	-0.6644
0.03583	-0.7534	29.1775	-0.6644
0.03586	-0.7534	29.1775	-0.6644
0.03589	-0.7534	29.1776	-0.6644
0.03592	-0.7534	29.1776	-0.6644
0.03594	-0.7534	29.1776	-0.6644
0.03597	-0.7536	29.1776	-0.6644
0.036	-0.7536	29.1777	-0.6644
0.03603	-0.7536	29.1777	-0.6644
0.03606	-0.7536	29.1777	-0.6644
0.03608	-0.7536	29.1777	-0.6644
0.03611	-0.7536	29.1778	-0.6644
0.03614	-0.7536	29.1778	-0.6644
0.03617	-0.7536	29.1778	-0.6644
0.03619	-0.7536	29.1779	-0.6644
0.03622	-0.7534	29.1779	-0.6644
0.03625	-0.7534	29.1779	-0.6644
0.03628	-0.7534	29.1779	-0.6644
0.03631	-0.7534	29.178	-0.6644
0.03633	-0.7534	29.178	-0.6644
0.03636	-0.7534	29.178	-0.6644
0.03639	-0.7534	29.1781	-0.6644
0.03642	-0.7534	29.1781	-0.6644
0.03644	-0.7534	29.1781	-0.6644
0.03647	-0.7534	29.1781	-0.6644
0.0365	-0.7534	29.1782	-0.6644
0.03653	-0.7534	29.1782	-0.6644
0.03656	-0.7534	29.1782	-0.6644
0.03658	-0.7532	29.1782	-0.6644
0.03661	-0.7532	29.1783	-0.6644
0.03664	-0.7532	29.1783	-0.6644
0.03667	-0.7532	29.1783	-0.6644
0.03669	-0.7532	29.1784	-0.6644
0.03672	-0.7532	29.1784	-0.6644
0.03675	-0.7532	29.1784	-0.6644
0.03678	-0.7532	29.1784	-0.6644
0.03681	-0.7532	29.1785	-0.6644
0.03683	-0.7532	29.1785	-0.6644
0.03686	-0.7532	29.1785	-0.6644
0.03689	-0.7532	29.1786	-0.6642
0.03692	-0.7532	29.1786	-0.6642
0.03694	-0.7532	29.1786	-0.6642
0.03697	-0.7532	29.1786	-0.6642
0.037	-0.7532	29.1787	-0.6642
0.03703	-0.7532	29.1787	-0.6642
0.03706	-0.7532	29.1787	-0.6642
0.03708	-0.753	29.1788	-0.6642
0.03711	-0.753	29.1788	-0.6642
0.03714	-0.753	29.1788	-0.6642
0.03717	-0.753	29.1788	-0.6642
0.03719	-0.753	29.1789	-0.6642
0.03722	-0.753	29.1789	-0.6642
0.03725	-0.753	29.1789	-0.6642
0.03728	-0.753	29.1789	-0.6642
0.03731	-0.753	29.179	-0.6642
0.03733	-0.753	29.179	-0.6642
0.03736	-0.753	29.179	-0.6642
0.03739	-0.753	29.1791	-0.6642
0.03742	-0.753	29.1791	-0.6642
0.03744	-0.753	29.1791	-0.6642
0.03747	-0.753	29.1791	-0.6642
0.0375	-0.753	29.1792	-0.6642
0.03753	-0.7528	29.1792	-0.6642
0.03756	-0.7528	29.1792	-0.6642
0.03758	-0.7528	29.1792	-0.6642
0.03761	-0.7528	29.1793	-0.6642
0.03764	-0.7528	29.1793	-0.6642
0.03767	-0.7528	29.1793	-0.6642
0.03769	-0.7528	29.1794	-0.6642
0.03772	-0.7528	29.1794	-0.6642
0.03775	-0.7528	29.1794	-0.6642
0.03778	-0.7528	29.1794	-0.6642
0.03781	-0.7528	29.1795	-0.6642
0.03783	-0.7528	29.1795	-0.6642
0.03786	-0.7526	29.1795	-0.6642
0.03789	-0.7526	29.1796	-0.6642
0.03792	-0.7526	29.1796	-0.6642
0.03794	-0.7526	29.1796	-0.6642
0.03797	-0.7526	29.1796	-0.6642
0.038	-0.7526	29.1797	-0.6642
0.03803	-0.7526	29.1797	-0.6642
0.03806	-0.7524	29.1797	-0.6642
0.03808	-0.7524	29.1797	-0.6642
0.03811	-0.7524	29.1798	-0.6642
0.03814	-0.7524	29.1798	-0.6642
0.03817	-0.7524	29.1798	-0.6642
0.03819	-0.7524	29.1799	-0.6642
0.03822	-0.7524	29.1799	-0.6642
0.03825	-0.7524	29.1799	-0.6642
0.03828	-0.7524	29.1799	-0.6642
0.03831	-0.7524	29.18	-0.6642
0.03833	-0.7524	29.18	-0.6642
0.03836	-0.7526	29.18	-0.6642
0.03839	-0.7526	29.1801	-0.6642
0.03842	-0.7526	29.1801	-0.6642
0.03844	-0.7526	29.1801	-0.6642
0.03847	-0.7526	29.1801	-0.6642
0.0385	-0.7526	29.1802	-0.6642
0.03853	-0.7526	29.1802	-0.6642
0.03856	-0.7528	29.1802	-0.6642
0.03858	-0.7528	29.1803	-0.6642
0.03861	-0.7528	29.1803	-0.6642
0.03864	-0.7528	29.1803	-0.6642
0.03867	-0.7528	29.1803	-0.6642
0.03869	-0.7528	29.1804	-0.6642
0.03872	-0.7528	29.1804	-0.6642
0.03875	-0.7528	29.1804	-0.6642
0.03878	-0.7528	29.1804	-0.6644
0.03881	-0.7528	29.1805	-0.6644
0.03883	-0.7528	29.1805	-0.6644
0.03886	-0.7528	29.1805	-0.6644
0.03889	-0.753	29.1806	-0.6644
0.03892	-0.753	29.1806	-0.6644
0.03894	-0.753	29.1806	-0.6644
0.03897	-0.753	29.1806	-0.6642
0.039	-0.753	29.1807	-0.6642
0.03903	-0.753	29.1807	-0.6642
0.03906	-0.753	29.1807	-0.6642
0.03908	-0.753	29.1807	-0.6642
0.03911	-0.753	29.1808	-0.6642
0.03914	-0.753	29.1808	-0.6642
0.03917	-0.753	29.1808	-0.6642
0.03919	-0.753	29.1809	-0.6642
0.03922	-0.753	29.1809	-0.6642
0.03925	-0.753	29.1809	-0.6642
0.03928	-0.753	29.1809	-0.6642
0.03931	-0.753	29.181	-0.6642
0.03933	-0.7532	29.181	-0.6642
0.03936	-0.7532	29.181	-0.6642
0.03939	-0.7532	29.1811	-0.6642
0.03942	-0.7532	29.1811	-0.6642
0.03944	-0.7532	29.1811	-0.6642
0.03947	-0.7532	29.1811	-0.6642
0.0395	-0.7532	29.1812	-0.6642
0.03953	-0.7532	29.1812	-0.6642
0.03956	-0.7534	29.1812	-0.6642
0.03958	-0.7534	29.1812	-0.6642
0.03961	-0.7534	29.1813	-0.6642
0.03964	-0.7534	29.1813	-0.6642
0.03967	-0.7534	29.1813	-0.6642
0.03969	-0.7534	29.1814	-0.6642
0.03972	-0.7534	29.1814	-0.6642
0.03975	-0.7534	29.1814	-0.6642
0.03978	-0.7534	29.1814	-0.6642
0.03981	-0.7534	29.1815	-0.6642
0.03983	-0.7534	29.1815	-0.6642
0.03986	-0.7534	29.1815	-0.6642
0.03989	-0.7534	29.1816	-0.6642
0.03992	-0.7536	29.1816	-0.6642
0.03994	-0.7536	29.1816	-0.6642
0.03997	-0.7536	29.1816	-0.6642
0.04	-0.7536	29.1817	-0.6642
0.04003	-0.7536	29.1817	-0.6642
0.04006	-0.7536	29.1817	-0.6642
0.04008	-0.7536	29.1818	-0.6642
0.04011	-0.7536	29.1818	-0.6642
0.04014	-0.7536	29.1818	-0.6642
0.04017	-0.7536	29.1818	-0.6642
0.04019	-0.7536	29.1819	-0.6642
0.04022	-0.7538	29.1819	-0.6642
0.04025	-0.7538	29.1819	-0.6642
0.04028	-0.7538	29.1819	-0.6642
0.04031	-0.7538	29.182	-0.6642
0.04033	-0.7538	29.182	-0.6642
0.04036	-0.7538	29.182	-0.6642
0.04039	-0.7538	29.1821	-0.6642
0.04042	-0.7538	29.1821	-0.6642
0.04044	-0.7538	29.1821	-0.6642
0.04047	-0.7538	29.1821	-0.6642
0.0405	-0.754	29.1822	-0.6642
0.04053	-0.754	29.1822	-0.6642
0.04056	-0.754	29.1822	-0.664
0.04058	-0.754	29.1822	-0.664
0.04061	-0.754	29.1823	-0.664
0.04064	-0.754	29.1823	-0.664
0.04067	-0.754	29.1823	-0.664
0.04069	-0.7538	29.1824	-0.664
0.04072	-0.7538	29.1824	-0.664
0.04075	-0.7538	29.1824	-0.664
0.04078	-0.7538	29.1824	-0.664
0.04081	-0.7538	29.1825	-0.664
0.04083	-0.7538	29.1825	-0.664
0.04086	-0.7538	29.1825	-0.664
0.04089	-0.7538	29.1826	-0.664
0.04092	-0.7538	29.1826	-0.664
0.04094	-0.7538	29.1826	-0.664
0.04097	-0.7538	29.1826	-0.664
0.041	-0.7538	29.1827	-0.664
0.04103	-0.7538	29.1827	-0.664
0.04106	-0.7538	29.1827	-0.664
0.04108	-0.754	29.1827	-0.664
0.04111	-0.754	29.1828	-0.664
0.04114	-0.754	29.1828	-0.664
0.04117	-0.754	29.1828	-0.664
0.04119	-0.754	29.1829	-0.664
0.04122	-0.754	29.1829	-0.664
0.04125	-0.754	29.1829	-0.664
0.04128	-0.754	29.1829	-0.664
0.04131	-0.754	29.183	-0.664
0.04133	-0.7542	29.183	-0.664
0.04136	-0.7542	29.183	-0.664
0.04139	-0.7542	29.1831	-0.664
0.04142	-0.7542	29.1831	-0.664
0.04144	-0.7542	29.1831	-0.664
0.04147	-0.7542	29.1831	-0.664
0.0415	-0.7542	29.1832	-0.664
0.04153	-0.7542	29.1832	-0.664
0.04156	-0.7542	29.1832	-0.664
0.04158	-0.7542	29.1833	-0.664
0.04161	-0.7542	29.1833	-0.664
0.04164	-0.7544	29.1833	-0.664
0.04167	-0.7544	29.1833	-0.664
0.04169	-0.7544	29.1834	-0.664
0.04172	-0.7544	29.1834	-0.664
0.04175	-0.7544	29.1834	-0.664
0.04178	-0.7544	29.1834	-0.664
0.04181	-0.7544	29.1835	-0.664
0.04183	-0.7544	29.1835	-0.664
0.04186	-0.7546	29.1835	-0.664
0.04189	-0.7546	29.1836	-0.664
0.04192	-0.7546	29.1836	-0.664
0.04194	-0.7546	29.1836	-0.664
0.04197	-0.7546	29.1836	-0.664
0.042	-0.7546	29.1837	-0.664
0.04203	-0.7546	29.1837	-0.664
0.04206	-0.7546	29.1837	-0.664
0.04208	-0.7546	29.1837	-0.664
0.04211	-0.7546	29.1838	-0.664
0.04214	-0.7546	29.1838	-0.664
0.04217	-0.7546	29.1838	-0.664
0.04219	-0.7546	29.1839	-0.664
0.04222	-0.7546	29.1839	-0.664
0.04225	-0.7548	29.1839	-0.664
0.04228	-0.7548	29.1839	-0.664
0.04231	-0.7548	29.184	-0.664
0.04233	-0.7548	29.184	-0.664
0.04236	-0.7548	29.184	-0.664
0.04239	-0.7548	29.1841	-0.664
0.04242	-0.7548	29.1841	-0.664
0.04244	-0.7548	29.1841	-0.664
0.04247	-0.7548	29.1841	-0.6642
0.0425	-0.7548	29.1842	-0.6642
0.04253	-0.755	29.1842	-0.6642
0.04256	-0.755	29.1842	-0.6642
0.04258	-0.755	29.1842	-0.6642
0.04261	-0.755	29.1843	-0.6642
0.04264	-0.755	29.1843	-0.6642
0.04267	-0.755	29.1843	-0.6642
0.04269	-0.755	29.1844	-0.6642
0.04272	-0.755	29.1844	-0.6642
0.04275	-0.755	29.1844	-0.6642
0.04278	-0.755	29.1844	-0.6642
0.04281	-0.755	29.1845	-0.6642
0.04283	-0.755	29.1845	-0.6642
0.04286	-0.755	29.1845	-0.6642
0.04289	-0.7552	29.1846	-0.6642
0.04292	-0.7552	29.1846	-0.6642
0.04294	-0.7552	29.1846	-0.6642
0.04297	-0.755	29.1846	-0.6642
0.043	-0.755	29.1847	-0.6642
0.04303	-0.755	29.1847	-0.6642
0.04306	-0.755	29.1847	-0.6642
0.04308	-0.755	29.1848	-0.6642
0.04311	-0.755	29.1848	-0.6642
0.04314	-0.755	29.1848	-0.6642
0.04317	-0.755	29.1848	-0.6642
0.04319	-0.755	29.1849	-0.6642
0.04322	-0.755	29.1849	-0.6642
0.04325	-0.755	29.1849	-0.6642
0.04328	-0.755	29.1849	-0.6642
0.04331	-0.755	29.185	-0.6642
0.04333	-0.755	29.185	-0.6642
0.04336	-0.7548	29.185	-0.6642
0.04339	-0.7548	29.1851	-0.6642
0.04342	-0.7548	29.1851	-0.6642
0.04344	-0.7548	29.1851	-0.664
0.04347	-0.7548	29.1851	-0.664
0.0435	-0.7548	29.1852	-0.664
0.04353	-0.7548	29.1852	-0.664
0.04356	-0.7548	29.1852	-0.664
0.04358	-0.7548	29.1852	-0.664
0.04361	-0.7548	29.1853	-0.664
0.04364	-0.7546	29.1853	-0.664
0.04367	-0.7546	29.1853	-0.664
0.04369	-0.7546	29.1854	-0.664
0.04372	-0.7546	29.1854	-0.664
0.04375	-0.7546	29.1854	-0.664
0.04378	-0.7546	29.1854	-0.664
0.04381	-0.7546	29.1855	-0.664
0.04383	-0.7546	29.1855	-0.664
0.04386	-0.7546	29.1855	-0.664
0.04389	-0.7546	29.1856	-0.664
0.04392	-0.7546	29.1856	-0.664
0.04394	-0.7546	29.1856	-0.664
0.04397	-0.7546	29.1856	-0.664
0.044	-0.7546	29.1857	-0.664
0.04403	-0.7544	29.1857	-0.664
0.04406	-0.7544	29.1857	-0.664
0.04408	-0.7544	29.1857	-0.664
0.04411	-0.7544	29.1858	-0.664
0.04414	-0.7544	29.1858	-0.664
0.04417	-0.7544	29.1858	-0.664
0.04419	-0.7544	29.1859	-0.664
0.04422	-0.7544	29.1859	-0.664
0.04425	-0.7542	29.1859	-0.664
0.04428	-0.7542	29.1859	-0.664
0.04431	-0.7542	29.186	-0.664
0.04433	-0.7542	29.186	-0.664
0.04436	-0.7542	29.186	-0.664
0.04439	-0.7542	29.1861	-0.664
0.04442	-0.7542	29.1861	-0.664
0.04444	-0.7542	29.1861	-0.664
0.04447	-0.7542	29.1861	-0.664
0.0445	-0.7542	29.1862	-0.664
0.04453	-0.7542	29.1862	-0.664
0.04456	-0.7542	29.1862	-0.664
0.04458	-0.7542	29.1863	-0.664
0.04461	-0.7542	29.1863	-0.664
0.04464	-0.7542	29.1863	-0.664
0.04467	-0.7542	29.1863	-0.664
0.04469	-0.7542	29.1864	-0.664
0.04472	-0.7542	29.1864	-0.664
0.04475	-0.7544	29.1864	-0.664
0.04478	-0.7544	29.1864	-0.664
0.04481	-0.7544	29.1865	-0.664
0.04483	-0.7544	29.1865	-0.664
0.04486	-0.7544	29.1865	-0.664
0.04489	-0.7544	29.1866	-0.664
0.04492	-0.7544	29.1866	-0.664
0.04494	-0.7544	29.1866	-0.664
0.04497	-0.7546	29.1866	-0.664
0.045	-0.7546	29.1867	-0.664
0.04503	-0.7546	29.1867	-0.664
0.04506	-0.7546	29.1867	-0.664
0.04508	-0.7546	29.1867	-0.664
0.04511	-0.7546	29.1868	-0.664
0.04514	-0.7546	29.1868	-0.664
0.04517	-0.7546	29.1868	-0.664
0.04519	-0.7546	29.1869	-0.664
0.04522	-0.7546	29.1869	-0.664
0.04525	-0.7546	29.1869	-0.664
0.04528	-0.7546	29.1869	-0.664
0.04531	-0.7546	29.187	-0.664
0.04533	-0.7546	29.187	-0.664
0.04536	-0.7548	29.187	-0.664
0.04539	-0.7548	29.1871	-0.664
0.04542	-0.7548	29.1871	-0.664
0.04544	-0.7548	29.1871	-0.664
0.04547	-0.7548	29.1871	-0.664
0.0455	-0.7548	29.1872	-0.664
0.04553	-0.7548	29.1872	-0.664
0.04556	-0.7548	29.1872	-0.664
0.04558	-0.7548	29.1872	-0.664
0.04561	-0.7548	29.1873	-0.664
0.04564	-0.755	29.1873	-0.664
0.04567	-0.755	29.1873	-0.664
0.04569	-0.755	29.1874	-0.664
0.04572	-0.755	29.1874	-0.664
0.04575	-0.755	29.1874	-0.664
0.04578	-0.755	29.1874	-0.664
0.04581	-0.755	29.1875	-0.664
0.04583	-0.755	29.1875	-0.664
0.04586	-0.755	29.1875	-0.664
0.04589	-0.755	29.1876	-0.664
0.04592	-0.755	29.1876	-0.664
0.04594	-0.755	29.1876	-0.664
0.04597	-0.755	29.1876	-0.664
0.046	-0.7552	29.1877	-0.664
0.04603	-0.7552	29.1877	-0.664
0.04606	-0.7552	29.1877	-0.664
0.04608	-0.7552	29.1878	-0.664
0.04611	-0.7552	29.1878	-0.664
0.04614	-0.7554	29.1878	-0.6638
0.04617	-0.7554	29.1878	-0.6638
0.04619	-0.7554	29.1879	-0.6638
0.04622	-0.7554	29.1879	-0.6638
0.04625	-0.7554	29.1879	-0.6638
0.04628	-0.7554	29.1879	-0.6638
0.04631	-0.7554	29.188	-0.6638
0.04633	-0.7554	29.188	-0.6638
0.04636	-0.7554	29.188	-0.6638
0.04639	-0.7554	29.1881	-0.6638
0.04642	-0.7554	29.1881	-0.6638
0.04644	-0.7554	29.1881	-0.6638
0.04647	-0.7556	29.1881	-0.6638
0.0465	-0.7556	29.1882	-0.6638
0.04653	-0.7556	29.1882	-0.6638
0.04656	-0.7556	29.1882	-0.6638
0.04658	-0.7556	29.1883	-0.6638
0.04661	-0.7556	29.1883	-0.6638
0.04664	-0.7556	29.1883	-0.6638
0.04667	-0.7556	29.1883	-0.6638
0.04669	-0.7556	29.1884	-0.6638
0.04672	-0.7556	29.1884	-0.6638
0.04675	-0.7556	29.1884	-0.6638
0.04678	-0.7558	29.1884	-0.6638
0.04681	-0.7558	29.1885	-0.6638
0.04683	-0.7558	29.1885	-0.664
0.04686	-0.7558	29.1885	-0.664
0.04689	-0.7558	29.1886	-0.664
0.04692	-0.7558	29.1886	-0.664
0.04694	-0.7556	29.1886	-0.664
0.04697	-0.7556	29.1886	-0.664
0.047	-0.7556	29.1887	-0.664
0.04703	-0.7556	29.1887	-0.664
0.04706	-0.7556	29.1887	-0.664
0.04708	-0.7556	29.1887	-0.664
0.04711	-0.7556	29.1888	-0.664
0.04714	-0.7556	29.1888	-0.664
0.04717	-0.7556	29.1888	-0.664
0.04719	-0.7556	29.1889	-0.664
0.04722	-0.7556	29.1889	-0.664
0.04725	-0.7554	29.1889	-0.664
0.04728	-0.7554	29.1889	-0.664
0.04731	-0.7554	29.189	-0.664
0.04733	-0.7554	29.189	-0.664
0.04736	-0.7554	29.189	-0.664
0.04739	-0.7554	29.1891	-0.664
0.04742	-0.7554	29.1891	-0.664
0.04744	-0.7554	29.1891	-0.664
0.04747	-0.7554	29.1891	-0.664
0.0475	-0.7554	29.1892	-0.664
0.04753	-0.7554	29.1892	-0.664
0.04756	-0.7554	29.1892	-0.664
0.04758	-0.7552	29.1893	-0.664
0.04761	-0.7552	29.1893	-0.664
0.04764	-0.7552	29.1893	-0.664
0.04767	-0.7552	29.1893	-0.664
0.04769	-0.7552	29.1894	-0.664
0.04772	-0.755	29.1894	-0.664
0.04775	-0.755	29.1894	-0.664
0.04778	-0.755	29.1894	-0.664
0.04781	-0.755	29.1895	-0.664
0.04783	-0.755	29.1895	-0.664
0.04786	-0.755	29.1895	-0.664
0.04789	-0.755	29.1896	-0.664
0.04792	-0.755	29.1896	-0.664
0.04794	-0.755	29.1896	-0.664
0.04797	-0.755	29.1896	-0.664
0.048	-0.755	29.1897	-0.664
0.04803	-0.755	29.1897	-0.664
0.04806	-0.755	29.1897	-0.664
0.04808	-0.7548	29.1898	-0.664
0.04811	-0.7548	29.1898	-0.664
0.04814	-0.7548	29.1898	-0.664
0.04817	-0.7548	29.1898	-0.664
0.04819	-0.7548	29.1899	-0.664
0.04822	-0.7548	29.1899	-0.664
0.04825	-0.7548	29.1899	-0.664
0.04828	-0.7548	29.1899	-0.664
0.04831	-0.7548	29.19	-0.664
0.04833	-0.7548	29.19	-0.664
0.04836	-0.7548	29.19	-0.664
0.04839	-0.7548	29.1901	-0.664
0.04842	-0.7548	29.1901	-0.664
0.04844	-0.755	29.1901	-0.664
0.04847	-0.755	29.1901	-0.664
0.0485	-0.755	29.1902	-0.664
0.04853	-0.755	29.1902	-0.664
0.04856	-0.755	29.1902	-0.664
0.04858	-0.755	29.1902	-0.664
0.04861	-0.755	29.1903	-0.664
0.04864	-0.755	29.1903	-0.664
0.04867	-0.755	29.1903	-0.664
0.04869	-0.755	29.1904	-0.664
0.04872	-0.755	29.1904	-0.664
0.04875	-0.755	29.1904	-0.664
0.04878	-0.755	29.1904	-0.664
0.04881	-0.7552	29.1905	-0.664
0.04883	-0.7552	29.1905	-0.664
0.04886	-0.7552	29.1905	-0.664
0.04889	-0.7552	29.1906	-0.664
0.04892	-0.7552	29.1906	-0.664
0.04894	-0.7554	29.1906	-0.664
0.04897	-0.7554	29.1906	-0.664
0.049	-0.7554	29.1907	-0.664
0.04903	-0.7554	29.1907	-0.664
0.04906	-0.7554	29.1907	-0.664
0.04908	-0.7554	29.1908	-0.664
0.04911	-0.7554	29.1908	-0.664
0.04914	-0.7554	29.1908	-0.664
0.04917	-0.7554	29.1908	-0.664
0.04919	-0.7554	29.1909	-0.664
0.04922	-0.7554	29.1909	-0.664
0.04925	-0.7554	29.1909	-0.664
0.04928	-0.7554	29.1909	-0.664
0.04931	-0.7556	29.191	-0.664
0.04933	-0.7556	29.191	-0.664
0.04936	-0.7556	29.191	-0.664
0.04939	-0.7556	29.1911	-0.664
0.04942	-0.7556	29.1911	-0.664
0.04944	-0.7556	29.1911	-0.664
0.04947	-0.7556	29.1911	-0.664
0.0495	-0.7556	29.1912	-0.664
0.04953	-0.7556	29.1912	-0.664
0.04956	-0.7556	29.1912	-0.6642
0.04958	-0.7556	29.1913	-0.6642
0.04961	-0.7558	29.1913	-0.6642
0.04964	-0.7558	29.1913	-0.6642
0.04967	-0.7558	29.1913	-0.6642
0.04969	-0.7558	29.1914	-0.6642
0.04972	-0.7558	29.1914	-0.6642
0.04975	-0.7558	29.1914	-0.6642
0.04978	-0.756	29.1914	-0.6642
0.04981	-0.756	29.1915	-0.6642
0.04983	-0.756	29.1915	-0.6642
0.04986	-0.7562	29.1915	-0.6642
0.04989	-0.7562	29.1916	-0.6642
0.04992	-0.7562	29.1916	-0.6642
0.04994	-0.7562	29.1916	-0.6642
0.04997	-0.7562	29.1916	-0.6642
0.05	-0.7562	29.1917	-0.6642
0.05003	-0.7562	29.1917	-0.6642
0.05006	-0.7562	29.1917	-0.6642
0.05008	-0.7562	29.1917	-0.6642
0.05011	-0.7562	29.1918	-0.6642
0.05014	-0.7562	29.1918	-0.6642
0.05017	-0.7562	29.1918	-0.6642
0.05019	-0.7562	29.1919	-0.6642
0.05022	-0.756	29.1919	-0.6642
0.05025	-0.756	29.1919	-0.6642
0.05028	-0.756	29.1919	-0.6642
0.05031	-0.756	29.192	-0.6642
0.05033	-0.7558	29.192	-0.6642
0.05036	-0.7558	29.192	-0.6642
0.05039	-0.7558	29.1921	-0.6642
0.05042	-0.7558	29.1921	-0.6642
0.05044	-0.7558	29.1921	-0.6642
0.05047	-0.7558	29.1921	-0.6642
0.0505	-0.7558	29.1922	-0.6642
0.05053	-0.7558	29.1922	-0.6642
0.05056	-0.7556	29.1922	-0.6642
0.05058	-0.7556	29.1923	-0.6642
0.05061	-0.7556	29.1923	-0.6642
0.05064	-0.7556	29.1923	-0.6642
0.05067	-0.7556	29.1923	-0.6642
0.05069	-0.7556	29.1924	-0.6642
0.05072	-0.7556	29.1924	-0.6642
0.05075	-0.7556	29.1924	-0.6642
0.05078	-0.7556	29.1924	-0.6642
0.05081	-0.7556	29.1925	-0.6642
0.05083	-0.7556	29.1925	-0.6642
0.05086	-0.7554	29.1925	-0.6642
0.05089	-0.7554	29.1926	-0.6642
0.05092	-0.7554	29.1926	-0.6642
0.05094	-0.7554	29.1926	-0.6642
0.05097	-0.7554	29.1926	-0.6642
0.051	-0.7554	29.1927	-0.6642
0.05103	-0.7554	29.1927	-0.6642
0.05106	-0.7554	29.1927	-0.6642
0.05108	-0.7554	29.1928	-0.6642
0.05111	-0.7554	29.1928	-0.6642
0.05114	-0.7554	29.1928	-0.6642
0.05117	-0.7554	29.1928	-0.6642
0.05119	-0.7554	29.1929	-0.6642
0.05122	-0.7552	29.1929	-0.6642
0.05125	-0.7552	29.1929	-0.6642
0.05128	-0.7552	29.1929	-0.6642
0.05131	-0.7552	29.193	-0.6642
0.05133	-0.7552	29.193	-0.6642
0.05136	-0.7552	29.193	-0.6642
0.05139	-0.755	29.1931	-0.6642
0.05142	-0.7552	29.1931	-0.6642
0.05144	-0.7552	29.1931	-0.6642
0.05147	-0.7552	29.1931	-0.6642
0.0515	-0.7552	29.1932	-0.6642
0.05153	-0.7552	29.1932	-0.6642
0.05156	-0.7552	29.1932	-0.6642
0.05158	-0.7552	29.1932	-0.6642
0.05161	-0.7552	29.1933	-0.6642
0.05164	-0.7552	29.1933	-0.6644
0.05167	-0.7552	29.1933	-0.6644
0.05169	-0.7552	29.1934	-0.6644
0.05172	-0.7552	29.1934	-0.6644
0.05175	-0.7552	29.1934	-0.6644
0.05178	-0.7552	29.1934	-0.6644
0.05181	-0.7552	29.1935	-0.6644
0.05183	-0.7552	29.1935	-0.6644
0.05186	-0.7552	29.1935	-0.6644
0.05189	-0.7554	29.1936	-0.6644
0.05192	-0.7554	29.1936	-0.6644
0.05194	-0.7554	29.1936	-0.6644
0.05197	-0.7554	29.1936	-0.6644
0.052	-0.7554	29.1937	-0.6644
0.05203	-0.7554	29.1937	-0.6644
0.05206	-0.7554	29.1937	-0.6644
0.05208	-0.7554	29.1938	-0.6644
0.05211	-0.7554	29.1938	-0.6644
0.05214	-0.7554	29.1938	-0.6644
0.05217	-0.7554	29.1938	-0.6644
0.05219	-0.7554	29.1939	-0.6644
0.05222	-0.7554	29.1939	-0.6644
0.05225	-0.7554	29.1939	-0.6644
0.05228	-0.7554	29.1939	-0.6644
0.05231	-0.7556	29.194	-0.6644
0.05233	-0.7556	29.194	-0.6644
0.05236	-0.7556	29.194	-0.6644
0.05239	-0.7556	29.1941	-0.6644
0.05242	-0.7556	29.1941	-0.6644
0.05244	-0.7556	29.1941	-0.6644
0.05247	-0.7556	29.1941	-0.6644
0.0525	-0.7556	29.1942	-0.6644
0.05253	-0.7556	29.1942	-0.6644
0.05256	-0.7556	29.1942	-0.6644
0.05258	-0.7556	29.1943	-0.6642
0.05261	-0.7558	29.1943	-0.6642
0.05264	-0.7558	29.1943	-0.6642
0.05267	-0.7558	29.1943	-0.6642
0.05269	-0.7558	29.1944	-0.6642
0.05272	-0.7558	29.1944	-0.6642
0.05275	-0.7558	29.1944	-0.6642
0.05278	-0.7558	29.1944	-0.6642
0.05281	-0.756	29.1945	-0.6642
0.05283	-0.756	29.1945	-0.6642
0.05286	-0.756	29.1945	-0.6642
0.05289	-0.756	29.1946	-0.6642
0.05292	-0.756	29.1946	-0.6642
0.05294	-0.756	29.1946	-0.6642
0.05297	-0.7562	29.1946	-0.6642
0.053	-0.7562	29.1947	-0.6642
0.05303	-0.7562	29.1947	-0.6642
0.05306	-0.7562	29.1947	-0.6642
0.05308	-0.7562	29.1947	-0.6642
0.05311	-0.7562	29.1948	-0.6642
0.05314	-0.7562	29.1948	-0.6642
0.05317	-0.7562	29.1948	-0.6642
0.05319	-0.7562	29.1949	-0.6642
0.05322	-0.7562	29.1949	-0.6642
0.05325	-0.7564	29.1949	-0.6642
0.05328	-0.7564	29.1949	-0.6642
0.05331	-0.7564	29.195	-0.6642
0.05333	-0.7564	29.195	-0.6642
0.05336	-0.7564	29.195	-0.6642
0.05339	-0.7564	29.1951	-0.6644
0.05342	-0.7564	29.1951	-0.6644
0.05344	-0.7564	29.1951	-0.6644
0.05347	-0.7566	29.1951	-0.6644
0.0535	-0.7566	29.1952	-0.6644
0.05353	-0.7566	29.1952	-0.6644
0.05356	-0.7566	29.1952	-0.6644
0.05358	-0.7566	29.1953	-0.6644
0.05361	-0.7566	29.1953	-0.6644
0.05364	-0.7566	29.1953	-0.6644
0.05367	-0.7568	29.1953	-0.6644
0.05369	-0.7568	29.1954	-0.6644
0.05372	-0.7568	29.1954	-0.6644
0.05375	-0.7568	29.1954	-0.6644
0.05378	-0.7568	29.1954	-0.6644
0.05381	-0.7568	29.1955	-0.6644
0.05383	-0.7568	29.1955	-0.6644
0.05386	-0.7568	29.1955	-0.6644
0.05389	-0.7568	29.1956	-0.6644
0.05392	-0.757	29.1956	-0.6644
0.05394	-0.757	29.1956	-0.6644
0.05397	-0.757	29.1956	-0.6644
0.054	-0.757	29.1957	-0.6644
0.05403	-0.757	29.1957	-0.6644
0.05406	-0.757	29.1957	-0.6644
0.05408	-0.757	29.1958	-0.6644
0.05411	-0.757	29.1958	-0.6644
0.05414	-0.757	29.1958	-0.6646
0.05417	-0.757	29.1958	-0.6646
0.05419	-0.757	29.1959	-0.6646
0.05422	-0.757	29.1959	-0.6646
0.05425	-0.757	29.1959	-0.6646
0.05428	-0.757	29.1959	-0.6646
0.05431	-0.757	29.196	-0.6646
0.05433	-0.757	29.196	-0.6646
0.05436	-0.7568	29.196	-0.6646
0.05439	-0.7568	29.1961	-0.6646
0.05442	-0.7568	29.1961	-0.6646
0.05444	-0.7568	29.1961	-0.6646
0.05447	-0.7568	29.1961	-0.6646
0.0545	-0.7568	29.1962	-0.6646
0.05453	-0.7568	29.1962	-0.6646
0.05456	-0.7568	29.1962	-0.6646
0.05458	-0.7568	29.1962	-0.6646
0.05461	-0.7566	29.1963	-0.6646
0.05464	-0.7566	29.1963	-0.6646
0.05467	-0.7566	29.1963	-0.6646
0.05469	-0.7566	29.1964	-0.6646
0.05472	-0.7566	29.1964	-0.6646
0.05475	-0.7566	29.1964	-0.6646
0.05478	-0.7566	29.1964	-0.6646
0.05481	-0.7564	29.1965	-0.6646
0.05483	-0.7564	29.1965	-0.6646
0.05486	-0.7564	29.1965	-0.6646
0.05489	-0.7564	29.1966	-0.6646
0.05492	-0.7564	29.1966	-0.6646
0.05494	-0.7564	29.1966	-0.6646
0.05497	-0.7564	29.1966	-0.6646
0.055	-0.7564	29.1967	-0.6646
0.05503	-0.7562	29.1967	-0.6646
0.05506	-0.7562	29.1967	-0.6646
0.05508	-0.7562	29.1968	-0.6646
0.05511	-0.7562	29.1968	-0.6646
0.05514	-0.7562	29.1968	-0.6646
0.05517	-0.7562	29.1968	-0.6646
0.05519	-0.7562	29.1969	-0.6646
0.05522	-0.7562	29.1969	-0.6646
0.05525	-0.7562	29.1969	-0.6644
0.05528	-0.7562	29.1969	-0.6644
0.05531	-0.7562	29.197	-0.6644
0.05533	-0.7562	29.197	-0.6644
0.05536	-0.7562	29.197	-0.6644
0.05539	-0.7562	29.1971	-0.6644
0.05542	-0.7562	29.1971	-0.6644
0.05544	-0.7564	29.1971	-0.6644
0.05547	-0.7564	29.1971	-0.6644
0.0555	-0.7564	29.1972	-0.6644
[truncated: 1,046,576+ more rows]

## Sheet: Fig. 2e
Potential	Faradaic efficiency	Error bar	Faradaic efficiency	Error bar	Faradaic efficiency	Error bar	Faradaic efficiency	Error bar	Faradaic efficiency	Error bar	Current density	Error bar
V vs RHE	%	%	%	%	%	%	%	%	%	%	mA cm-2	mA cm-2
	H2		CO		HCOOH		C2H4		EtOH
-0.84	97.7657	6.93148	0	0	0	0	0	0	0	0	7.138	0.308832
-0.96	74.1287	4.31964	0	0	0	0	0	0	0	0	8.896	0.388552
-1.07	76.1738	2.7931	1.7348	0.02124	14.8186	1.85232	0	0	0	0	9.05	0.489925
-1.17	64.7531	3.37151	4.76765	0.49466	24.6148	1.64099	3.08809	0.38105	0	0	11.77	1.32845
-1.33	48.8456	2.42729	3.27308	0.2082	17.8784	1.05167	15.141	0.22839	12.6201	2.10334	16.72	1.22349
-1.45	44.0655	3.4372	0.9701	0.01121	6.74196	0.51861	17.44	0.16777	17.6328	1.03723	33.68	2.65021
-1.59	69.3541	2.52862	0.2109	0.0021	1.06698	0.2134	6.88882	0.10959	9.81619	0.42679	72.89	1.39097

## Sheet: Fig. 2f
Potential	C2+ Faradaic efficiency	Error bar	Potential	C2+ Faradaic efficiency	Error bar	Potential	ECSA C2+ current density	Error bar	Potential	ECSA C2+ current density	Error bar
V vs RHE	%	%	V vs RHE	%	%	V vs RHE	mA cm-2		V vs RHE	mA cm-2
	ER-CuNS			F-CuNS			ER-CuNS			F-CuNS
-0.84	0	0	-0.84	0	0	-0.84	0	0	-0.84	0	0
-0.96	0	0	-0.96	0	0	-0.96	0	0	-0.96	0	0
-1.07	4.5527	1.04083	-1.07	0	0	-1.07	0.0173534	0.00413092	-1.07	0	0
-1.17	33.0236	2.85365	-1.17	3.08809	0.38105	-1.17	0.202867	0.0200186	-1.17	0.00381936	0.000641086
-1.33	62.5329	0.691798	-1.33	27.7611	1.71567	-1.33	0.977722	0.0297499	-1.33	0.0457568	0.00633586
-1.45	83.676	1.44222	-1.45	35.0728	1.18095	-1.45	2.31306	0.0795395	-1.45	0.114909	0.00679107
-1.59	46.0517	2.51064	-1.59	16.705	0.4284	-1.59	2.51261	0.101366	-1.59	0.127742	0.00318652

## Sheet: Fig. 3a
[K+]	Faradaic efficiency	Error bar	Faradaic efficiency	Error bar	Faradaic efficiency	Error bar	C2+ current density	Error bar
M	%	%	%	%	%	%	mA cm-2	mA cm-2
	H2		C1		C2+
0	90.8502	4.42606	0	0	0	0	0	0
0.1	31.5073	8.21295	52.6922	4.6062	8.58664	0.57118	9.72943	0.231245
0.5	19.6395	1.82638	51.3772	1.47833	19.4401	1.39468	31.7845	1.71841
3	6.28571	0.11547	14.3778	0.23094	83.676	1.44222	557.448	19.169

[truncated: 8 more sheets: Fig. 3c, Fig. 3d, Fig. 3f, Fig. 3g, Fig. 4a, Fig. 4b, Fig. 4c, Fig. 4d]
